# Supplementary material for: Potential of training of anti-Staphylococcus aureus therapeutic phages against Staphylococcus epidermidis multidrug-resistant isolates is restricted by inter- and intra-sequence type specificity
Source: mSystems. 2024 Sep 9;9(10):e00850-24. doi: 10.1128/msystems.00850-24 (PMC11494967; doi:10.1128/msystems.00850-24)
Supplement: Table S2 — Bacterial strain collection. [file msystems.00850-24-s0003.xlsx]

## Sheet: Feuil1
strain - study name	original collection name	other name in this study for simplification	Bioproject number	Reads accession number	species	panel	ST	origin
P2SA04	ST20100341	-	-	-	aureus	phage isolation	NA	unknown
P2SA08	ST20141045	-	-	-	aureus	phage isolation	188	cutaneous sample
P2SA124	ST20190286	-	-	-	aureus	host range assessment	30	cutaneous sample
P2SA125	ST20181962	-	-	-	aureus	host range assessment	121	respiratory sample
P2SA126	ST20182887	-	-	-	aureus	host range assessment	152	respiratory sample
P2SA127	ST20182699	-	-	-	aureus	host range assessment	59	cutaneous sample
P2SA128	ST20182400	-	-	-	aureus	host range assessment	5	blood culture
P2SA129	ST20171096	-	-	-	aureus	host range assessment	22	blood culture
P2SA130	ST20151668	-	-	-	aureus	host range assessment	152	cutaneous sample
P2SA131	ST20141896	-	-	-	aureus	host range assessment and phage isolation	88	cutaneous sample
P2SA132	ST2019-1466	-	-	-	aureus	host range assessment	152	blood culture
P2SA133	ST20190362	-	-	-	aureus	host range assessment	1	respiratory sample
P2SA134	ST20191492	-	-	-	aureus	host range assessment	121	cutaneous sample
P2SA135	ST20180952	-	-	-	aureus	host range assessment	15	blood culture
P2SA136	ST20180404	-	-	-	aureus	host range assessment	1482	cutaneous sample
P2SA137	ST20192155	-	-	-	aureus	host range assessment	2416	blood culture
P2SA138	ST20191786	-	-	-	aureus	host range assessment	5	bone and tissue sample
P2SA139	ST20192325	-	-	-	aureus	host range assessment	30	respiratory sample
P2SA140	ST20192156	-	-	-	aureus	host range assessment	45	genital sample
P2SA141	ST20192072	-	-	-	aureus	host range assessment	398	synovial fluid
P2SA142	ST20171981	-	-	-	aureus	host range assessment	5	pleural fluid
P2SA143	ST20191890	-	-	-	aureus	host range assessment	97	bone and tissue sample
P2SA144	ST20181543	-	-	-	aureus	host range assessment	1	cutaneous sample
P2SA145	ST20192162	-	-	-	aureus	host range assessment	22	genital sample
P2SA146	ST20191427	-	-	-	aureus	host range assessment	15	respiratory sample
P2SA237	ST20111713	-	-	-	aureus	production and training	15	respiratory sample
P2SA40	ST20191846	-	-	-	aureus	host range assessment and phage isolation	398	unknown
P2SA41	ST20141045	-	-	-	aureus	host range assessment and phage isolation	188	cutaneous sample
P2SA42	ST20190176	-	-	-	aureus	host range assessment	5	blood culture
P2SA48	ST20190055	-	-	-	aureus	host range assessment	8	blood culture
P2SA53	ST20191680	-	-	-	aureus	host range assessment	80	cutaneous sample
P2SA58	ST20190354	-	-	-	aureus	host range assessment and phage isolation	8	respiratory sample
P2SA63	ST20191095	-	-	-	aureus	host range assessment	8	cutaneous sample
P2SC24	ST20151290	Prod-SC-A	-	-	capitis	production and training	-	blood culture
P2SC82	-	-	-	-	capitis	host range assessment	-	bone and tissue sample
P2SC83	-	-	-	-	capitis	host range assessment	-	bone and tissue sample
P2SC84	-	-	-	-	capitis	host range assessment	-	bone and tissue sample
P2SC85	-	-	-	-	capitis	host range assessment	-	bone and tissue sample
P2SC87	-	-	-	-	capitis	host range assessment	-	bone and tissue sample
P2SC88	-	-	-	-	capitis	host range assessment	-	bone and tissue sample
P2SC89	-	-	-	-	capitis	host range assessment	-	bone and tissue sample
P2SC90	-	-	-	-	capitis	host range assessment	-	bone and tissue sample
P2SC91	-	-	-	-	capitis	host range assessment	-	bone and tissue sample
P2SC92	-	-	-	-	capitis	host range assessment	-	bone and tissue sample
P2SE103	LYSE91	-	PRJEB69270	ERS16867493	epidermidis	host range assessment	2	bone and tissue sample
P2SE105	LYSE4	-	PRJEB69270	ERS16867470	epidermidis	host range assessment	5	bone and tissue sample
P2SE106	LYSE8	-	PRJEB69270	ERS16867471	epidermidis	host range assessment	5	bone and tissue sample
P2SE107	LYSE20	SE-C	PRJEB69270	ERS16867473	epidermidis	training and host range assessment	5	bone and tissue sample
P2SE109	LYSE34	-	PRJEB69270	ERS16867476	epidermidis	host range assessment	5	bone and tissue sample
P2SE110	LYSE36	SE-D	PRJEB69270	ERS16867478	epidermidis	training and host range assessment	81	bone and tissue sample
P2SE115	LYSE1	-	PRJEB69270	ERS16867467	epidermidis	host range assessment	5	bone and tissue sample
P2SE116	LYSE2	SE-E	PRJEB69270	ERS16867468	epidermidis	training and host range assessment	2	bone and tissue sample
P2SE120	LYSE24	SE-F	PRJEB69270	ERS16867474	epidermidis	training and host range assessment	81	bone and tissue sample
P2SE121	LYSE37	-	PRJEB69270	ERS16867479	epidermidis	host range assessment	5	bone and tissue sample
P2SE122	LYSE38	-	PRJEB69270	ERS16867480	epidermidis	host range assessment	88	bone and tissue sample
P2SE123	LYSE41	SE-G	PRJEB69270	ERS16867481	epidermidis	training and host range assessment	35	bone and tissue sample
P2SE124	LYSE62	-	PRJEB69270	ERS16867482	epidermidis	host range assessment	130	bone and tissue sample
P2SE125	LYSE80	-	PRJEB69270	ERS16867488	epidermidis	host range assessment	487	bone and tissue sample
P2SE127	LYSE86	-	PRJEB69270	ERS16867490	epidermidis	host range assessment	7	bone and tissue sample
P2SE130	LYSE3	SE-H	PRJEB69270	ERS16867469	epidermidis	training and host range assessment	2	bone and tissue sample
P2SE131	LYSE9	-	PRJEB69270	ERS16867472	epidermidis	host range assessment	5	bone and tissue sample
P2SE132	LYSE27	-	PRJEB69270	ERS16867475	epidermidis	host range assessment	87	bone and tissue sample
P2SE133	LYSE35	-	PRJEB69270	ERS16867477	epidermidis	host range assessment	5	bone and tissue sample
P2SE135	ST20170254	-	PRJEB72624	ERS18262671	epidermidis	host range assessment	2	blood culture
P2SE136	ST20170439	-	PRJEB72624	ERS18262739	epidermidis	host range assessment	2	respiratory sample
P2SE137	ST20172396	-	PRJEB72624	ERS18262672	epidermidis	host range assessment	2	blood culture
P2SE138	ST20180078	-	PRJEB72624	ERS18262673	epidermidis	host range assessment	2	blood culture
P2SE139	ST20180237	-	PRJEB72624	ERS18262735	epidermidis	host range assessment	2	catheter
P2SE140	ST20180491	-	PRJEB72624	ERS18262674	epidermidis	host range assessment	2	blood culture
P2SE141	ST20180587	-	PRJEB72624	ERS18262675	epidermidis	host range assessment	2	blood culture
P2SE142	ST20180757	-	PRJEB72624	ERS18262736	epidermidis	host range assessment	2	catheter
P2SE143	ST20181782	-	PRJEB72624	ERS18262737	epidermidis	host range assessment	2	catheter
P2SE144	ST20182601	-	PRJEB72624	ERS18262676	epidermidis	host range assessment	2	blood culture
P2SE145	ST20190705	-	PRJEB72624	ERS18262720	epidermidis	host range assessment	2	bone and tissue sample
P2SE146	ST20190846	-	PRJEB72624	ERS18262721	epidermidis	host range assessment	2	bone and tissue sample
P2SE148	ST20191308	-	PRJEB72624	ERS18262677	epidermidis	host range assessment	2	blood culture
P2SE149	ST20191561	-	PRJEB72624	ERS18262678	epidermidis	host range assessment	2	blood culture
P2SE150	ST20192318	-	PRJEB72624	ERS18262740	epidermidis	host range assessment	2	unknown
P2SE151	ST20192351	-	PRJEB72624	ERS18262679	epidermidis	host range assessment	2	blood culture
P2SE152	ST20192427	-	PRJEB72624	ERS18262738	epidermidis	host range assessment	2	cutaneous sample
P2SE153	ST20200075	-	PRJEB72624	ERS18262680	epidermidis	host range assessment	2	blood culture
P2SE154	ST20200336	-	PRJEB72624	ERS18262681	epidermidis	host range assessment	2	blood culture
P2SE155	ST20200418	-	PRJEB72624	ERS18262742	epidermidis	host range assessment	2	urine sample
P2SE156	ST20201253	-	PRJEB72624	ERS18262682	epidermidis	host range assessment	2	blood culture
P2SE157	ST20201353	-	PRJEB72624	ERS18262683	epidermidis	host range assessment	2	blood culture
P2SE158	ST20202105	-	PRJEB72624	ERS18262684	epidermidis	host range assessment	2	blood culture
P2SE159	ST20210326	-	PRJEB72624	ERS18262685	epidermidis	host range assessment	2	blood culture
P2SE160	ST20210368	-	PRJEB72624	ERS18262687 (hybrid)	epidermidis	host range assessment	2	blood culture
P2SE162	ST20110418	-	PRJEB72624	ERS18262722	epidermidis	host range assessment	2	bone and tissue sample
P2SE163	ST20181398	-	PRJEB72624	ERS18262688	epidermidis	host range assessment	2	blood culture
P2SE164	ST20160200	-	PRJEB72624	ERS18262723	epidermidis	host range assessment	2	bone and tissue sample
P2SE165	ST20170255	-	PRJEB72624	ERS18262689	epidermidis	host range assessment	2	blood culture
P2SE166	ST20170705	-	PRJEB72624	ERS18262690	epidermidis	host range assessment	2	blood culture
P2SE167	ST20181028	-	PRJEB72624	ERS18262691	epidermidis	host range assessment	2	blood culture
P2SE168	ST20181435	-	PRJEB72624	ERS18262692	epidermidis	host range assessment	2	blood culture
P2SE169	ST20210088	-	PRJEB72624	ERS18262693	epidermidis	host range assessment	2	blood culture
P2SE170	ST20210893	-	PRJEB72624	ERS18262694	epidermidis	host range assessment	2	blood culture
P2SE171	ST20211238	-	PRJEB72624	ERS18262743	epidermidis	host range assessment	2	urine sample
P2SE172	ST20211350	-	PRJEB72624	ERS18262724	epidermidis	host range assessment	2	bone and tissue sample
P2SE173	ST20211433	-	PRJEB72624	ERS18262695	epidermidis	host range assessment	2	blood culture
P2SE174	ST20211595	-	PRJEB72624	ERS18262725	epidermidis	host range assessment	2	bone and tissue sample
P2SE175	ST20211973	-	PRJEB72624	ERS18262696	epidermidis	host range assessment	2	blood culture
P2SE176	ST20212358	-	PRJEB72624	ERS18262726	epidermidis	host range assessment	2	bone and tissue sample
P2SE178	ST20212021	-	PRJEB72624	ERS18262697	epidermidis	host range assessment	2	blood culture
P2SE179	ST20200014	-	PRJEB72624	ERS18262698	epidermidis	host range assessment	35	blood culture
P2SE181	ST20210771	-	PRJEB72624	ERS18262727	epidermidis	host range assessment	35	bone and tissue sample
P2SE182	ST20211157	-	PRJEB72624	ERS18262699	epidermidis	host range assessment	35	blood culture
P2SE78	LYSE66	-	PRJEB69270	ERS16867483	epidermidis	host range assessment	23	bone and tissue sample
P2SE85	LYSE73	SE-B	PRJEB69270	ERS16867484	epidermidis	training and host range assessment	32	bone and tissue sample
P2SE87	LYSE75	-	PRJEB69270	ERS16867485	epidermidis	host range assessment	2	bone and tissue sample
P2SE89	LYSE77	-	PRJEB69270	ERS16867486	epidermidis	host range assessment	2	bone and tissue sample
P2SE90	LYSE78	-	PRJEB69270	ERS16867487	epidermidis	host range assessment	590	bone and tissue sample
P2SE94	LYSE82	-	PRJEB69270	ERS16867489	epidermidis	host range assessment	2	bone and tissue sample
P2SE99	LYSE87	-	PRJEB69270	ERS16867491	epidermidis	host range assessment	87	bone and tissue sample
P2SH10	-	-	-	-	haemolyticus	host range assessment	29	bone and tissue sample
P2SH11	-	-	-	-	haemolyticus	host range assessment	25	bone and tissue sample
P2SH12	-	-	-	-	haemolyticus	host range assessment	29	bone and tissue sample
P2SH13	-	-	-	-	haemolyticus	host range assessment	29	bone and tissue sample
P2SH14	-	-	-	-	haemolyticus	host range assessment	25	bone and tissue sample
P2SH15	-	-	-	-	haemolyticus	host range assessment	25	bone and tissue sample
P2SH9	-	-	-	-	haemolyticus	host range assessment	1	bone and tissue sample
P2SL10	-	-	-	-	lugdunensis	host range assessment	3	bone and tissue sample
P2SL12	-	-	-	-	lugdunensis	host range assessment	3	bone and tissue sample
P2SL13	-	-	-	-	lugdunensis	host range assessment	26	bone and tissue sample
P2SL14	-	-	-	-	lugdunensis	host range assessment	3	bone and tissue sample
P2SL15	-	-	-	-	lugdunensis	host range assessment	6	bone and tissue sample
P2SL16	-	-	-	-	lugdunensis	host range assessment	9	bone and tissue sample
P2SL17	-	-	-	-	lugdunensis	host range assessment	3	bone and tissue sample
P2SL6	-	-	-	-	lugdunensis	host range assessment	3	bone and tissue sample
P2SL7	-	-	-	-	lugdunensis	host range assessment	6	bone and tissue sample
P2SR10	-	-	-	-	caprae	host range assessment	-	bone and tissue sample
P2SR11	-	-	-	-	caprae	host range assessment	-	bone and tissue sample
P2SR12	-	-	-	-	caprae	host range assessment	-	bone and tissue sample
P2SR13	-	-	-	-	caprae	host range assessment	-	bone and tissue sample
P2SR5	-	-	-	-	caprae	host range assessment	-	bone and tissue sample
P2SR6	-	-	-	-	caprae	host range assessment	-	bone and tissue sample
P2SR7	-	-	-	-	caprae	host range assessment	-	bone and tissue sample
P2SR8	-	-	-	-	caprae	host range assessment	-	bone and tissue sample
P2SR9	-	-	-	-	caprae	host range assessment	-	bone and tissue sample
