# Supplementary material for: Potential of training of anti-Staphylococcus aureus therapeutic phages against Staphylococcus epidermidis multidrug-resistant isolates is restricted by inter- and intra-sequence type specificity
Source: mSystems. 2024 Sep 9;9(10):e00850-24. doi: 10.1128/msystems.00850-24 (PMC11494967; doi:10.1128/msystems.00850-24)
Supplement: Table S3 — Prediction of recombination events between phage genomes. [file msystems.00850-24-s0004.xlsx]

## Sheet: Trained phage E1-E3-E5
gene	info	start	stop	strand	V1SA9_identity	V1SA12_identity	V1SA15_identity	predicted origin
fig|10239.48933.peg.1	CDS	75	2126	+	100.0	99.659	95.02	V1SA9
fig|10239.48933.peg.2	CDS	2126	2287	+	100.0	100.0	96.914	V1SA9
fig|10239.48933.peg.3	CDS	2331	2519	+	100.0	100.0	94.709	V1SA9
fig|10239.48933.peg.4	CDS	2519	2833	+	94.295	94.295	98.413	recombination V1SA9/V1SA15
fig|10239.48933.peg.5	CDS	2814	3434	+	0	0	100.0	V1SA15
fig|10239.48933.peg.6	CDS	3568	3984	+	89.209	89.209	100.0	V1SA15
fig|10239.48933.peg.7	CDS	3977	4303	+	91.104	90.798	100.0	V1SA15
fig|10239.48933.peg.8	CDS	4365	4469	-	0	0	100.0	V1SA15
fig|10239.48933.peg.9	CDS	4458	5576	+	92.315	92.225	100.0	V1SA15
fig|10239.48933.peg.10	CDS	5589	6434	+	93.802	93.802	100.0	V1SA15
fig|10239.48933.peg.11	CDS	6434	6706	+	0	0	100.0	V1SA15
fig|10239.48933.peg.12	CDS	6709	6873	+	0	0	100.0	V1SA15
fig|10239.48933.peg.13	CDS	6876	7418	+	80.3	80.3	100.0	V1SA15
fig|10239.48933.peg.14	CDS	7418	7960	+	92.081	91.897	100.0	V1SA15
fig|10239.48933.peg.15	CDS	8010	8492	+	94.41	94.203	93.196	recombination V1SA15/V1SA12
fig|10239.48933.peg.16	CDS	8533	8706	+	99.315	99.315	100.0	V1SA15
fig|10239.48933.peg.17	CDS	8672	8794	+	0	0	100.0	V1SA15
fig|10239.48933.peg.18	CDS	8821	8973	+	0	0	100.0	V1SA15
fig|10239.48933.peg.19	CDS	8990	10012	+	0	0	100.0	V1SA15
fig|10239.48933.peg.20	CDS	10067	10306	+	79.184	79.184	100.0	V1SA15
fig|10239.48933.peg.21	CDS	10318	10413	+	0	0	100.0	V1SA15
fig|10239.48933.peg.22	CDS	10443	11177	+	0	0	100.0	V1SA15
fig|10239.48933.peg.23	CDS	11394	11483	-	0	0	100.0	V1SA15
fig|10239.48933.peg.24	CDS	11490	11633	-	95.804	95.804	97.087	recombination V1SA15/V1SA9
fig|10239.48933.peg.25	CDS	11953	12048	+	100.0	100.0	0	V1SA9
fig|10239.48933.peg.26	CDS	12109	12426	+	100.0	99.686	0	V1SA9
fig|10239.48933.peg.27	CDS	12448	13002	+	100.0	100.0	0	V1SA9
fig|10239.48933.peg.28	CDS	13100	13801	+	100.0	100.0	0	V1SA9
fig|10239.48933.peg.29	CDS	13804	14208	+	100.0	100.0	0	V1SA9
fig|10239.48933.peg.30	CDS	14225	14677	+	100.0	100.0	0	V1SA9
fig|10239.48933.peg.31	CDS	14692	15180	+	100.0	100.0	93.521	V1SA9
fig|10239.48933.peg.32	CDS	15192	15734	+	100.0	100.0	0	V1SA9
fig|10239.48933.peg.33	CDS	15748	16188	+	100.0	100.0	0	V1SA9
fig|10239.48933.peg.34	CDS	16181	16666	+	100.0	100.0	92.647	V1SA9
fig|10239.48933.peg.35	CDS	16663	16854	+	100.0	100.0	0	V1SA9
fig|10239.48933.peg.36	CDS	16854	17099	+	100.0	100.0	92.857	V1SA9
fig|10239.48933.peg.37	CDS	17099	17344	+	100.0	93.802	0	V1SA9
fig|10239.48933.peg.38	CDS	17360	17608	+	100.0	89.558	92.07	V1SA9
fig|10239.48933.peg.39	CDS	17699	17983	+	100.0	97.902	0	V1SA9
fig|10239.48933.peg.40	CDS	18060	18206	-	100.0	98.913	88.235	V1SA9
fig|10239.48933.peg.41	CDS	18289	18510	-	84.305	89.252	100.0	V1SA15
fig|10239.48933.peg.42	CDS	18596	18865	-	86.617	89.338	100.0	V1SA15
fig|10239.48933.peg.43	CDS	18943	19416	-	0	76.211	100.0	V1SA15
fig|10239.48933.peg.44	CDS	19506	19745	-	0	0	100.0	V1SA15
fig|10239.48933.peg.45	CDS	19826	19924	-	0	0	100.0	V1SA15
fig|10239.48933.peg.46	CDS	20005	20295	-	98.718	91.667	100.0	V1SA15
fig|10239.48933.peg.47	CDS	20489	21142	+	0	0	100.0	V1SA15
fig|10239.48933.peg.48	CDS	21401	21793	-	0	0	100.0	V1SA15
fig|10239.48933.peg.49	CDS	21857	22138	-	0	0	100.0	V1SA15
fig|10239.48933.peg.50	CDS	22204	22362	-	98.113	94.34	100.0	V1SA15
fig|10239.48933.peg.51	CDS	22487	22684	+	96.721	96.721	100.0	V1SA15
fig|10239.48933.peg.52	CDS	22761	23033	-	0	0	100.0	V1SA15
fig|10239.48933.peg.53	CDS	23083	23361	-	0	0	100.0	V1SA15
fig|10239.48933.peg.54	CDS	23414	23545	+	93.182	92.424	100.0	V1SA15
fig|10239.48933.peg.55	CDS	23552	23662	+	85.417	85.417	100.0	V1SA15
fig|10239.48933.peg.56	CDS	23767	23898	+	0	0	100.0	V1SA15
fig|10239.48933.peg.57	CDS	24187	24525	+	100.0	99.41	0	V1SA9
fig|10239.48933.peg.58	CDS	24762	25106	-	100.0	0	94.493	V1SA9
fig|10239.48933.peg.59	CDS	25103	25351	-	100.0	0	97.674	V1SA9
fig|10239.48933.peg.60	CDS	25408	25653	-	100.0	0	84.375	V1SA9
fig|10239.48933.peg.61	CDS	25666	25914	-	94.779	0	94.715	recombination V1SA9/V1SA15
fig|10239.48933.peg.62	CDS	25918	26211	-	0	80.645	100.0	V1SA15
fig|10239.48933.peg.63	CDS	26211	26528	-	0	0	100.0	V1SA15
fig|10239.48933.peg.64	CDS	26528	26815	-	0	0	100.0	V1SA15
fig|10239.48933.peg.65	CDS	26829	27143	-	0	0	100.0	V1SA15
fig|10239.48933.peg.66	CDS	27216	27854	-	0	0	100.0	V1SA15
fig|10239.48933.peg.67	CDS	27899	28084	-	0	88.71	100.0	V1SA15
fig|10239.48933.peg.68	CDS	28087	28266	-	0	0	100.0	V1SA15
fig|10239.48933.peg.69	CDS	28330	28440	-	0	0	100.0	V1SA15
fig|10239.48933.peg.70	CDS	28514	28864	-	0	0	100.0	V1SA15
fig|10239.48933.peg.71	CDS	29316	29408	-	0	95.714	100.0	V1SA15
fig|10239.48933.peg.72	CDS	29457	30554	-	0	0	100.0	V1SA15
fig|10239.48933.peg.73	CDS	30633	31124	-	0	0	100.0	V1SA15
fig|10239.48933.peg.74	CDS	31217	31600	-	0	0	100.0	V1SA15
fig|10239.48933.peg.75	CDS	31613	31888	-	0	0	100.0	V1SA15
fig|10239.48933.peg.76	CDS	31890	32384	-	0	0	100.0	V1SA15
fig|10239.48933.peg.77	CDS	32399	32797	-	0	0	100.0	V1SA15
fig|10239.48933.peg.78	CDS	32860	33270	-	89.459	0	100.0	V1SA15
fig|10239.48933.peg.79	CDS	33286	33609	-	0	0	100.0	V1SA15
fig|10239.48933.peg.80	CDS	33623	33820	-	0	0	100.0	V1SA15
fig|10239.48933.peg.81	CDS	33886	34122	-	0	0	100.0	V1SA15
fig|10239.48933.peg.82	CDS	34145	34534	-	0	0	100.0	V1SA15
fig|10239.48933.peg.83	CDS	34547	34741	-	0	0	100.0	V1SA15
fig|10239.48933.peg.84	CDS	34823	35494	-	0	81.176	100.0	V1SA15
fig|10239.48933.peg.85	CDS	35495	35758	-	93.182	87.023	100.0	V1SA15
fig|10239.48933.peg.86	CDS	35811	36122	-	91.667	0	100.0	V1SA15
fig|10239.48933.peg.87	CDS	36103	36630	-	92.803	87.5	100.0	V1SA15
fig|10239.48933.peg.88	CDS	36627	36863	-	100.0	0	0	V1SA9
fig|10239.48933.peg.89	CDS	36868	37272	-	100.0	93.086	85.625	V1SA9
fig|10239.48933.peg.90	CDS	37272	37577	-	100.0	0	0	V1SA9
fig|10239.48933.peg.91	CDS	37655	37921	-	100.0	86.404	85.5	V1SA9
fig|10239.48933.peg.92	CDS	37914	38027	-	100.0	96.396	0	V1SA9
fig|10239.48933.peg.93	CDS	38038	38325	-	100.0	93.403	89.931	V1SA9
fig|10239.48933.peg.94	CDS	38327	38737	-	100.0	0	73.621	V1SA9
fig|10239.48933.peg.95	CDS	38818	39000	+	100.0	0	0	V1SA9
fig|10239.48933.peg.96	CDS	39075	39326	-	100.0	90.083	98.347	V1SA9
fig|10239.48933.peg.97	CDS	39341	39646	-	100.0	93.137	93.464	V1SA9
fig|10239.48933.peg.98	CDS	39716	39988	-	100.0	90.842	90.476	V1SA9
fig|10239.48933.peg.99	CDS	39994	40341	-	100.0	93.391	93.391	V1SA9
fig|10239.48933.peg.100	CDS	40354	40722	-	100.0	85.326	86.141	V1SA9
fig|10239.48933.peg.101	CDS	40735	40917	-	100.0	93.989	93.989	V1SA9
fig|10239.48933.peg.102	CDS	40965	41261	-	100.0	88.926	88.926	V1SA9
fig|10239.48933.peg.103	CDS	41254	41430	-	100.0	88.764	88.764	V1SA9
fig|10239.48933.peg.104	CDS	41442	41690	-	100.0	92.181	92.181	V1SA9
fig|10239.48933.peg.105	CDS	41706	42350	-	100.0	99.69	77.489	V1SA9
fig|10239.48933.peg.106	CDS	42432	42665	-	100.0	100.0	94.017	V1SA9
fig|10239.48933.peg.107	CDS	42658	42906	-	100.0	100.0	89.96	V1SA9
fig|10239.48933.peg.108	CDS	42899	43075	-	100.0	100.0	94.915	V1SA9
fig|10239.48933.peg.109	CDS	43111	43668	-	100.0	99.283	90.214	V1SA9
fig|10239.48933.peg.110	CDS	43673	43915	-	100.0	99.588	88.889	V1SA9
fig|10239.48933.peg.111	CDS	44062	44460	-	100.0	100.0	96.742	V1SA9
fig|10239.48933.peg.112	CDS	44523	45227	-	100.0	91.36	91.36	V1SA9
fig|10239.48933.peg.113	CDS	45244	45687	-	100.0	96.396	96.396	V1SA9
fig|10239.48933.peg.114	CDS	45752	46210	-	100.0	98.035	98.035	V1SA9
fig|10239.48933.peg.115	CDS	46228	46959	-	100.0	98.224	97.814	V1SA9
fig|10239.48933.peg.116	CDS	47331	48194	-	100.0	97.335	98.495	V1SA9
fig|10239.48933.peg.117	CDS	48194	48640	-	100.0	100.0	98.881	V1SA9
fig|10239.48933.peg.118	CDS	48618	49385	-	100.0	100.0	97.526	V1SA9
fig|10239.48933.peg.119	CDS	49378	49914	-	100.0	100.0	98.324	V1SA9
fig|10239.48933.peg.120	CDS	49978	50289	-	100.0	100.0	98.397	V1SA9
fig|10239.48933.peg.121	CDS	50276	50644	-	100.0	100.0	98.103	V1SA9
fig|10239.48933.peg.122	CDS	50658	51908	-	100.0	100.0	98.161	V1SA9
fig|10239.48933.peg.123	CDS	51901	52656	-	100.0	99.339	98.016	V1SA9
fig|10239.48933.peg.124	CDS	52660	52920	-	100.0	100.0	99.617	V1SA9
fig|10239.48933.peg.125	CDS	53015	53242	-	100.0	98.246	98.684	V1SA9
fig|10239.48933.peg.126	CDS	53257	53778	-	100.0	100.0	99.425	V1SA9
fig|10239.48933.peg.127	CDS	53793	54425	-	100.0	99.842	98.894	V1SA9
fig|10239.48933.peg.128	CDS	54472	54564	-	100.0	100.0	100.0	V1SA9
fig|10239.48933.peg.129	CDS	54552	55214	-	100.0	100.0	99.698	V1SA9
fig|10239.48933.peg.130	CDS	55201	55554	-	100.0	100.0	99.153	V1SA9
fig|10239.48933.peg.131	CDS	55558	56814	-	100.0	99.92	98.568	V1SA9
fig|10239.48933.peg.132	CDS	56874	58145	-	100.0	98.428	97.877	V1SA9
fig|10239.48933.peg.133	CDS	58236	58718	-	100.0	95.859	97.101	V1SA9
fig|10239.48933.peg.134	CDS	58735	58977	-	100.0	97.942	97.119	V1SA9
fig|10239.48933.peg.135	CDS	59048	61378	-	100.0	98.413	97.64	V1SA9
fig|10239.48933.peg.136	CDS	61514	61984	-	100.0	0	0	V1SA9
fig|10239.48933.peg.137	CDS	62018	62170	+	100.0	0	0	V1SA9
fig|10239.48933.peg.138	CDS	62192	63064	-	100.0	99.77	98.048	V1SA9
fig|10239.48933.peg.139	CDS	63140	63445	-	100.0	100.0	98.039	V1SA9
fig|10239.48933.peg.140	CDS	63455	64051	-	100.0	99.665	99.33	V1SA9
fig|10239.48933.peg.141	CDS	64039	64146	-	100.0	100.0	98.148	V1SA9
fig|10239.48933.peg.142	CDS	64259	64579	-	99.688	99.688	100.0	V1SA15
fig|10239.48933.peg.143	CDS	64563	64892	-	99.091	99.394	100.0	V1SA15
fig|10239.48933.peg.144	CDS	64910	65959	-	97.048	97.048	100.0	V1SA15
fig|10239.48933.peg.145	CDS	65973	68087	-	98.014	97.872	100.0	V1SA15
fig|10239.48933.peg.146	CDS	68102	68521	-	99.524	99.524	100.0	V1SA15
fig|10239.48933.peg.147	CDS	68511	69119	-	99.179	99.179	100.0	V1SA15
fig|10239.48933.peg.148	CDS	69106	69558	-	98.675	98.675	100.0	V1SA15
fig|10239.48933.peg.149	CDS	69558	69896	-	98.23	98.23	100.0	V1SA15
fig|10239.48933.peg.150	CDS	69962	71029	-	99.345	99.438	100.0	V1SA15
fig|10239.48933.peg.151	CDS	71044	71640	-	97.487	97.655	100.0	V1SA15
fig|10239.48933.peg.152	CDS	71640	72221	-	0	0	100.0	V1SA15
fig|10239.48933.peg.153	CDS	72221	74140	-	98.802	98.75	100.0	V1SA15
fig|10239.48933.peg.154	CDS	74140	74517	-	97.884	92.063	100.0	V1SA15
fig|10239.48933.peg.155	CDS	74517	75542	-	98.441	84.831	100.0	V1SA15
fig|10239.48933.peg.156	CDS	75621	77063	-	98.891	93.347	100.0	V1SA15
fig|10239.48933.peg.157	CDS	77056	78669	-	99.442	94.18	99.814	recombination V1SA15/V1SA9
fig|10239.48933.peg.158	CDS	78681	80429	-	100.0	100.0	98.856	V1SA9
fig|10239.48933.peg.159	CDS	80519	81895	-	100.0	100.0	97.313	V1SA9
fig|10239.48933.peg.160	CDS	81902	82276	-	100.0	100.0	98.4	V1SA9
fig|10239.48933.peg.161	CDS	82290	84212	-	100.0	99.844	98.284	V1SA9
fig|10239.48933.peg.162	CDS	84213	84371	-	100.0	100.0	94.34	V1SA9
fig|10239.48933.peg.163	CDS	84420	87878	-	100.0	97.947	97.918	V1SA9
fig|10239.48933.peg.164	CDS	87899	88420	-	100.0	100.0	98.851	V1SA9
fig|10239.48933.peg.165	CDS	88531	91491	-	99.561	99.561	98.143	recombination V1SA9/V1SA15
fig|10239.48933.peg.166	CDS	91617	92663	-	98.949	98.949	100.0	V1SA15
fig|10239.48933.peg.167	CDS	92678	93382	-	99.433	98.298	100.0	V1SA15
fig|10239.48933.peg.168	CDS	93382	93906	-	99.238	99.238	100.0	V1SA15
fig|10239.48933.peg.169	CDS	93906	94697	-	98.864	98.737	100.0	V1SA15
fig|10239.48933.peg.170	CDS	94804	97350	-	99.097	95.171	100.0	V1SA15
fig|10239.48933.peg.171	CDS	97350	98237	-	98.423	91.554	100.0	V1SA15
fig|10239.48933.peg.172	CDS	98251	100677	-	98.764	93.245	100.0	V1SA15
fig|10239.48933.peg.173	CDS	100756	104811	-	95.513	94.65	100.0	V1SA15
fig|10239.48933.peg.174	CDS	104867	105403	-	97.393	95.167	100.0	V1SA15
fig|10239.48933.peg.175	CDS	105447	105911	-	93.548	92.903	100.0	V1SA15
fig|10239.48933.peg.176	CDS	106043	106354	-	0	0	100.0	V1SA15
fig|10239.48933.peg.177	CDS	106423	106617	-	0	83.505	100.0	V1SA15
fig|10239.48933.peg.178	CDS	106617	106859	-	0	0	100.0	V1SA15
fig|10239.48933.peg.179	CDS	106872	107324	-	90.066	0	100.0	V1SA15
fig|10239.48933.peg.180	CDS	107367	107477	-	92.727	93.636	100.0	V1SA15
fig|10239.48933.peg.181	CDS	107494	107652	-	0	0	100.0	V1SA15
fig|10239.48933.peg.182	CDS	107707	108639	-	81.393	0	100.0	V1SA15
fig|10239.48933.peg.183	CDS	109104	109217	+	0	0	100.0	V1SA15
fig|10239.48933.peg.184	CDS	109284	109388	+	0	0	100.0	V1SA15
fig|10239.48933.peg.185	CDS	109456	109800	-	99.365	99.678	100.0	V1SA15
fig|10239.48933.peg.186	CDS	109873	111636	-	98.3	97.959	99.943	V1SA15
fig|10239.48933.peg.187	CDS	111663	111878	-	99.074	99.537	100.0	V1SA15
fig|10239.48933.peg.188	CDS	111880	112716	-	99.283	98.686	100.0	V1SA15
fig|10239.48933.peg.189	CDS	112735	113355	-	98.229	98.551	100.0	V1SA15
fig|10239.48933.peg.190	CDS	113355	114233	-	98.976	97.952	100.0	V1SA15
fig|10239.48933.peg.191	CDS	114247	115155	-	95.6	96.04	100.0	V1SA15
fig|10239.48933.peg.192	CDS	115168	115464	-	93.939	93.939	100.0	V1SA15
fig|10239.48933.peg.193	CDS	115556	116947	-	98.779	98.707	100.0	V1SA15
fig|10239.48933.peg.194	CDS	117063	118007	-	97.917	97.917	100.0	V1SA15
fig|10239.48933.peg.195	CDS	118026	118766	-	99.595	99.595	100.0	V1SA15
fig|10239.48933.peg.196	CDS	118993	120684	-	99.054	98.877	100.0	V1SA15
fig|10239.48933.peg.197	CDS	120688	120999	-	99.359	99.359	100.0	V1SA15
fig|10239.48933.peg.198	CDS	121078	121362	-	100.0	98.596	98.947	V1SA9
fig|10239.48933.peg.199	CDS	121504	122709	-	100.0	96.683	96.02	V1SA9
fig|10239.48933.peg.200	CDS	122802	123281	-	100.0	97.5	96.875	V1SA9
fig|10239.48933.peg.201	CDS	123278	123367	-	100 (low coverage)			V1SA9
fig|10239.48933.peg.202	CDS	123438	124259	-	100.0	98.418	98.54	V1SA9
fig|10239.48933.peg.203	CDS	124252	125712	-	100.0	98.7	98.631	V1SA9
fig|10239.48933.peg.204	CDS	125779	126549	-	100.0	0	0	V1SA9
fig|10239.48933.peg.205	CDS	126789	127139	-	100.0	99.422	98.837	V1SA9
fig|10239.48933.peg.206	CDS	127154	127564	-	100.0	99.757	98.54	V1SA9
fig|10239.48933.peg.207	CDS	127561	127839	-	100.0	100.0	98.208	V1SA9
fig|10239.48933.peg.208	CDS	127817	128083	-	100.0	100.0	100.0	V1SA9
fig|10239.48933.peg.209	CDS	128157	128249	+	100.0	100.0	100.0	V1SA9
fig|10239.48933.peg.210	CDS	128344	128610	+	100.0	100.0	100.0	V1SA9
fig|10239.48933.peg.211	CDS	128643	128969	+	100.0	91.131	98.165	V1SA9
fig|10239.48933.peg.212	CDS	128982	129314	+	100.0	91.892	99.099	V1SA9
fig|10239.48933.peg.213	CDS	129327	129536	+	100.0	99.522	97.608	V1SA9
fig|10239.48933.peg.214	CDS	130016	130234	+	100.0	99.543	99.087	V1SA9
fig|10239.48933.peg.215	CDS	130283	130501	-	100.0	98.636	0	V1SA9
fig|10239.48933.peg.216	CDS	130486	130593	-	100.0	100.0	98.148	V1SA9
fig|10239.48933.peg.217	CDS	130889	130978	-	100.0	98.889	100.0	V1SA9
fig|10239.48933.peg.218	CDS	130984	131106	+	100.0	100.0	98.374	V1SA9
fig|10239.48933.peg.219	CDS	131275	131379	-	100.0	95.238	100.0	V1SA9
fig|10239.48933.rna.1	tRNA	131387	131460	+	100.0	100.0	100.0	V1SA9
fig|10239.48933.rna.2	tRNA	131467	131539	+	100.0	100.0	100.0	V1SA9
fig|10239.48933.rna.3	tRNA	131546	131617	+	100.0	100.0	98.611	V1SA9
fig|10239.48933.peg.220	CDS	131604	131714	-	100.0	100.0	93.805	V1SA9
fig|10239.48933.peg.221	CDS	131777	131962	+	100.0	100.0	96.774	V1SA9
fig|10239.48933.peg.222	CDS	132047	132550	+	99.802	99.802	98.611	V1SA9
fig|10239.48933.peg.223	CDS	132550	134037	+	100.0	96.97	97.984	V1SA9
fig|10239.48933.peg.224	CDS	134151	134459	+	100.0	98.382	97.087	V1SA9
fig|10239.48933.peg.225	CDS	134459	135253	+	100.0	95.849	95.975	V1SA9
fig|10239.48933.peg.226	CDS	135452	136144	+	100.0	96.825	97.114	V1SA9
fig|10239.48933.peg.227	CDS	136253	136480	+	100.0	95.154	97.357	V1SA9
fig|10239.48933.peg.228	CDS	136483	136713	+	100.0	95.671	96.104	V1SA9
fig|10239.48933.peg.229	CDS	136703	137344	+	100.0	99.377	93.614	V1SA9
fig|10239.48933.peg.230	CDS	137367	137558	+	100.0	100.0	96.875	V1SA9
fig|10239.48933.peg.231	CDS	137548	137973	+	100.0	100.0	96.479	V1SA9
fig|10239.48933.peg.232	CDS	137989	138603	+	100.0	100.0	96.748	V1SA9
fig|10239.48933.peg.233	CDS	138655	139395	+	100.0	100.0	97.706	V1SA9
fig|10239.48933.peg.234	CDS	139464	139688	+	100.0	100.0	98.667	V1SA9
fig|10239.48933.peg.235	CDS	139692	140585	+	100.0	99.832	97.306	V1SA9
fig|10239.48933.peg.236	CDS	140625	141185	+	100.0	0	0	V1SA9
fig|10239.48933.peg.237	CDS	141185	141784	+	100.0	89.32	87.129	V1SA9
fig|10239.48933.peg.238	CDS	141777	142355	+	100.0	98.1	99.309	V1SA9
fig|10239.48933.peg.239	CDS	142362	142535	+	100.0	91.908	100.0	V1SA9
fig|10239.48933.peg.240	CDS	142552	142815	+	100.0	96.591	94.697	V1SA9

## Sheet: Trained phage E2
gene	info	start	stop	strand	V1SA9_identity	V1SA12_identity	V1SA15_identity	predicted origin
fig|10239.48934.peg.1;Name	CDS	1	240	+	100.0	96.25	94.167	V1SA9
fig|10239.48934.peg.2;Name	CDS	319	2370	+	100.0	99.659	95.02	V1SA9
fig|10239.48934.peg.3;Name	CDS	2370	2531	+	100.0	100.0	96.914	V1SA9
fig|10239.48934.peg.4;Name	CDS	2575	2763	+	100.0	100.0	94.709	V1SA9
fig|10239.48934.peg.5;Name	CDS	2763	3077	+	94.295	94.295	98.413	recombination V1SA9/V1SA15
fig|10239.48934.peg.6;Name	CDS	3058	3678	+	0	0	100.0	V1SA15
fig|10239.48934.peg.7;Name	CDS	3812	4228	+	89.209	89.209	100.0	V1SA15
fig|10239.48934.peg.8;Name	CDS	4221	4547	+	91.104	90.798	100.0	V1SA15
fig|10239.48934.peg.9;Name	CDS	4609	4713	-	0	0	100.0	V1SA15
fig|10239.48934.peg.10;Name	CDS	4702	5820	+	92.315	92.225	100.0	V1SA15
fig|10239.48934.peg.11;Name	CDS	5833	6678	+	93.802	93.802	100.0	V1SA15
fig|10239.48934.peg.12;Name	CDS	6678	6950	+	0	0	100.0	V1SA15
fig|10239.48934.peg.13;Name	CDS	6953	7117	+	0	0	100.0	V1SA15
fig|10239.48934.peg.14;Name	CDS	7120	7662	+	80.3	80.3	100.0	V1SA15
fig|10239.48934.peg.15;Name	CDS	7662	8204	+	98.527	98.343	93.554	recombination V1SA15/V1SA19
fig|10239.48934.peg.16;Name	CDS	8254	8736	+	100.0	99.793	87.629	V1SA9
fig|10239.48934.peg.17;Name	CDS	8777	8950	+	100.0	100.0	99.315	V1SA9
fig|10239.48934.peg.18;Name	CDS	9044	9433	+	100.0	100.0	0	V1SA9
fig|10239.48934.peg.19;Name	CDS	9435	9674	+	100.0	100.0	79.184	V1SA9
fig|10239.48934.peg.20;Name	CDS	9686	9790	+	100.0	100.0	0	V1SA9
fig|10239.48934.peg.21;Name	CDS	9853	10590	+	100.0	100.0	0	V1SA9
fig|10239.48934.peg.22;Name	CDS	10580	10774	+	100.0	100.0	0	V1SA9
fig|10239.48934.peg.23;Name	CDS	10775	10993	+	100.0	100.0	0	V1SA9
fig|10239.48934.peg.24;Name	CDS	10997	11545	+	100.0	100.0	0	V1SA9
fig|10239.48934.peg.25;Name	CDS	11609	11704	-	100.0	98.958	0	V1SA9
fig|10239.48934.peg.26;Name	CDS	11820	11963	-	100.0	100.0	91.176	V1SA9
fig|10239.48934.peg.27;Name	CDS	12283	12378	+	100.0	100.0	0	V1SA9
fig|10239.48934.peg.28;Name	CDS	12439	12756	+	100.0	99.686	0	V1SA9
fig|10239.48934.peg.29;Name	CDS	12778	13332	+	100.0	100.0	0	V1SA9
fig|10239.48934.peg.30;Name	CDS	13430	14131	+	100.0	100.0	0	V1SA9
fig|10239.48934.peg.31;Name	CDS	14134	14538	+	100.0	100.0	0	V1SA9
fig|10239.48934.peg.32;Name	CDS	14555	15007	+	100.0	100.0	0	V1SA9
fig|10239.48934.peg.33;Name	CDS	15022	15510	+	100.0	100.0	93.521	V1SA9
fig|10239.48934.peg.34;Name	CDS	15522	16064	+	100.0	100.0	0	V1SA9
fig|10239.48934.peg.35;Name	CDS	16078	16518	+	100.0	100.0	0	V1SA9
fig|10239.48934.peg.36;Name	CDS	16511	16996	+	100.0	100.0	92.647	V1SA9
fig|10239.48934.peg.37;Name	CDS	16993	17184	+	100.0	100.0	0	V1SA9
fig|10239.48934.peg.38;Name	CDS	17184	17429	+	100.0	100.0	92.857	V1SA9
fig|10239.48934.peg.39;Name	CDS	17429	17674	+	100.0	93.802	0	V1SA9
fig|10239.48934.peg.40;Name	CDS	17690	17938	+	100.0	89.558	92.07	V1SA9
fig|10239.48934.peg.41;Name	CDS	18029	18313	+	100.0	97.902	0	V1SA9
fig|10239.48934.peg.42;Name	CDS	18390	18536	-	100.0	98.913	88.235	V1SA9
fig|10239.48934.peg.43;Name	CDS	18619	18840	-	84.305	89.252	100.0	V1SA15
fig|10239.48934.peg.44;Name	CDS	18926	19195	-	86.617	89.338	100.0	V1SA15
fig|10239.48934.peg.45;Name	CDS	19273	19746	-	0	76.211	100.0	V1SA15
fig|10239.48934.peg.46;Name	CDS	19836	20075	-	0	0	100.0	V1SA15
fig|10239.48934.peg.47;Name	CDS	20156	20254	-	0	0	100.0	V1SA15
fig|10239.48934.peg.48;Name	CDS	20335	20625	-	98.718	91.667	100.0	V1SA15
fig|10239.48934.peg.49;Name	CDS	20819	21472	+	0	0	100.0	V1SA15
fig|10239.48934.peg.50;Name	CDS	21731	22123	-	0	0	100.0	V1SA15
fig|10239.48934.peg.51;Name	CDS	22187	22468	-	0	0	100.0	V1SA15
fig|10239.48934.peg.52;Name	CDS	22534	22692	-	98.113	94.34	100.0	V1SA15
fig|10239.48934.peg.53;Name	CDS	22817	23014	+	96.721	96.721	100.0	V1SA15
fig|10239.48934.peg.54;Name	CDS	23091	23363	-	0	0	100.0	V1SA15
fig|10239.48934.peg.55;Name	CDS	23413	23691	-	0	0	100.0	V1SA15
fig|10239.48934.peg.56;Name	CDS	23744	23875	+	93.182	92.424	100.0	V1SA15
fig|10239.48934.peg.57;Name	CDS	23882	23992	+	85.417	85.417	100.0	V1SA15
fig|10239.48934.peg.58;Name	CDS	24097	24228	+	0	0	100.0	V1SA15
fig|10239.48934.peg.59;Name	CDS	24517	24855	+	100.0	99.41	0	V1SA9
fig|10239.48934.peg.60;Name	CDS	25092	25436	-	100.0	0	94.493	V1SA9
fig|10239.48934.peg.61;Name	CDS	25433	25681	-	100.0	0	97.674	V1SA9
fig|10239.48934.peg.62;Name	CDS	25738	25983	-	100.0	0	84.375	V1SA9
fig|10239.48934.peg.63;Name	CDS	25996	26244	-	94.779	0	94.715	recombination V1SA9/V1SA15
fig|10239.48934.peg.64;Name	CDS	26248	26541	-	0	80.645	100.0	V1SA15
fig|10239.48934.peg.65;Name	CDS	26541	26858	-	0	0	100.0	V1SA15
fig|10239.48934.peg.66;Name	CDS	26858	27145	-	0	0	100.0	V1SA15
fig|10239.48934.peg.67;Name	CDS	27159	27473	-	0	0	100.0	V1SA15
fig|10239.48934.peg.68;Name	CDS	27546	28184	-	0	0	100.0	V1SA15
fig|10239.48934.peg.69;Name	CDS	28229	28414	-	0	88.71	100.0	V1SA15
fig|10239.48934.peg.70;Name	CDS	28417	28596	-	0	0	100.0	V1SA15
fig|10239.48934.peg.71;Name	CDS	28660	28770	-	0	0	100.0	V1SA15
fig|10239.48934.peg.72;Name	CDS	28844	29194	-	0	0	100.0	V1SA15
fig|10239.48934.peg.73;Name	CDS	29646	29738	-	0	95.714	100.0	V1SA15
fig|10239.48934.peg.74;Name	CDS	29787	30884	-	0	0	100.0	V1SA15
fig|10239.48934.peg.75;Name	CDS	30963	31454	-	0	0	100.0	V1SA15
fig|10239.48934.peg.76;Name	CDS	31547	31930	-	0	0	100.0	V1SA15
fig|10239.48934.peg.77;Name	CDS	31943	32218	-	0	0	100.0	V1SA15
fig|10239.48934.peg.78;Name	CDS	32220	32714	-	0	0	100.0	V1SA15
fig|10239.48934.peg.79;Name	CDS	32729	33127	-	0	0	100.0	V1SA15
fig|10239.48934.peg.80;Name	CDS	33190	33600	-	89.459	0	100.0	V1SA15
fig|10239.48934.peg.81;Name	CDS	33616	33939	-	0	0	100.0	V1SA15
fig|10239.48934.peg.82;Name	CDS	33953	34150	-	0	0	100.0	V1SA15
fig|10239.48934.peg.83;Name	CDS	34216	34452	-	0	0	100.0	V1SA15
fig|10239.48934.peg.84;Name	CDS	34475	34864	-	0	0	100.0	V1SA15
fig|10239.48934.peg.85;Name	CDS	34877	35071	-	0	0	100.0	V1SA15
fig|10239.48934.peg.86;Name	CDS	35153	35824	-	0	81.176	100.0	V1SA15
fig|10239.48934.peg.87;Name	CDS	35825	36088	-	93.182	87.023	100.0	V1SA15
fig|10239.48934.peg.88;Name	CDS	36141	36452	-	91.667	0	100.0	V1SA15
fig|10239.48934.peg.89;Name	CDS	36433	36960	-	92.803	87.5	100.0	V1SA15
fig|10239.48934.peg.90;Name	CDS	36957	37193	-	100.0	0	0	V1SA9
fig|10239.48934.peg.91;Name	CDS	37198	37602	-	100.0	93.086	85.625	V1SA9
fig|10239.48934.peg.92;Name	CDS	37602	37907	-	100.0	0	0	V1SA9
fig|10239.48934.peg.93;Name	CDS	37985	38251	-	100.0	86.404	85.5	V1SA9
fig|10239.48934.peg.94;Name	CDS	38244	38357	-	100.0	96.396	0	V1SA9
fig|10239.48934.peg.95;Name	CDS	38368	38655	-	100.0	93.403	89.931	V1SA9
fig|10239.48934.peg.96;Name	CDS	38657	39067	-	100.0	0	73.621	V1SA9
fig|10239.48934.peg.97;Name	CDS	39148	39330	+	100.0	0	0	V1SA9
fig|10239.48934.peg.98;Name	CDS	39405	39656	-	100.0	90.083	98.347	V1SA9
fig|10239.48934.peg.99;Name	CDS	39671	39976	-	100.0	93.137	93.464	V1SA9
fig|10239.48934.peg.100;Name	CDS	40046	40318	-	100.0	90.842	90.476	V1SA9
fig|10239.48934.peg.101;Name	CDS	40324	40671	-	100.0	93.391	93.391	V1SA9
fig|10239.48934.peg.102;Name	CDS	40684	41052	-	100.0	85.326	86.141	V1SA9
fig|10239.48934.peg.103;Name	CDS	41065	41247	-	100.0	93.989	93.989	V1SA9
fig|10239.48934.peg.104;Name	CDS	41295	41591	-	100.0	88.926	88.926	V1SA9
fig|10239.48934.peg.105;Name	CDS	41584	41760	-	100.0	88.764	88.764	V1SA9
fig|10239.48934.peg.106;Name	CDS	41772	42020	-	100.0	92.181	92.181	V1SA9
fig|10239.48934.peg.107;Name	CDS	42036	42680	-	100.0	99.69	77.489	V1SA9
fig|10239.48934.peg.108;Name	CDS	42762	42995	-	100.0	100.0	94.017	V1SA9
fig|10239.48934.peg.109;Name	CDS	42988	43236	-	100.0	100.0	89.96	V1SA9
fig|10239.48934.peg.110;Name	CDS	43229	43405	-	100.0	100.0	94.915	V1SA9
fig|10239.48934.peg.111;Name	CDS	43441	43998	-	100.0	99.283	90.214	V1SA9
fig|10239.48934.peg.112;Name	CDS	44003	44245	-	100.0	99.588	88.889	V1SA9
fig|10239.48934.peg.113;Name	CDS	44392	44790	-	100.0	100.0	96.742	V1SA9
fig|10239.48934.peg.114;Name	CDS	44853	45557	-	100.0	91.36	91.36	V1SA9
fig|10239.48934.peg.115;Name	CDS	45574	46017	-	100.0	96.396	96.396	V1SA9
fig|10239.48934.peg.116;Name	CDS	46082	46540	-	100.0	98.035	98.035	V1SA9
fig|10239.48934.peg.117;Name	CDS	46558	47289	-	100.0	98.224	97.814	V1SA9
fig|10239.48934.peg.118;Name	CDS	47661	48524	-	100.0	97.335	98.495	V1SA9
fig|10239.48934.peg.119;Name	CDS	48524	48970	-	100.0	100.0	98.881	V1SA9
fig|10239.48934.peg.120;Name	CDS	48948	49715	-	100.0	100.0	97.526	V1SA9
fig|10239.48934.peg.121;Name	CDS	49708	50244	-	100.0	100.0	98.324	V1SA9
fig|10239.48934.peg.122;Name	CDS	50308	50619	-	100.0	100.0	98.397	V1SA9
fig|10239.48934.peg.123;Name	CDS	50606	50974	-	100.0	100.0	98.103	V1SA9
fig|10239.48934.peg.124;Name	CDS	50988	52238	-	100.0	100.0	98.161	V1SA9
fig|10239.48934.peg.125;Name	CDS	52231	52986	-	100.0	99.339	98.016	V1SA9
fig|10239.48934.peg.126;Name	CDS	52990	53250	-	100.0	100.0	99.617	V1SA9
fig|10239.48934.peg.127;Name	CDS	53345	53572	-	100.0	98.246	98.684	V1SA9
fig|10239.48934.peg.128;Name	CDS	53587	54108	-	100.0	100.0	99.425	V1SA9
fig|10239.48934.peg.129;Name	CDS	54123	54755	-	100.0	99.842	98.894	V1SA9
fig|10239.48934.peg.130;Name	CDS	54802	54894	-	100.0	100.0	100.0	V1SA9
fig|10239.48934.peg.131;Name	CDS	54882	55544	-	100.0	100.0	99.698	V1SA9
fig|10239.48934.peg.132;Name	CDS	55531	55884	-	100.0	100.0	99.153	V1SA9
fig|10239.48934.peg.133;Name	CDS	55888	57144	-	100.0	99.92	98.568	V1SA9
fig|10239.48934.peg.134;Name	CDS	57204	58475	-	100.0	98.428	97.877	V1SA9
fig|10239.48934.peg.135;Name	CDS	58566	59048	-	100.0	95.859	97.101	V1SA9
fig|10239.48934.peg.136;Name	CDS	59065	59307	-	100.0	97.942	97.119	V1SA9
fig|10239.48934.peg.137;Name	CDS	59378	61708	-	100.0	98.413	97.64	V1SA9
fig|10239.48934.peg.138;Name	CDS	61844	62314	-	100.0	0	0	V1SA9
fig|10239.48934.peg.139;Name	CDS	62348	62500	+	100.0	0	0	V1SA9
fig|10239.48934.peg.140;Name	CDS	62522	63394	-	100.0	99.77	98.048	V1SA9
fig|10239.48934.peg.141;Name	CDS	63470	63775	-	100.0	100.0	98.039	V1SA9
fig|10239.48934.peg.142;Name	CDS	63785	64381	-	100.0	99.665	99.33	V1SA9
fig|10239.48934.peg.143;Name	CDS	64369	64476	-	100.0	100.0	98.148	V1SA9
fig|10239.48934.peg.144;Name	CDS	64589	64909	-	100.0	100.0	99.688	V1SA9
fig|10239.48934.peg.145;Name	CDS	64893	65222	-	100.0	99.697	99.091	V1SA9
fig|10239.48934.peg.146;Name	CDS	65240	66289	-	100.0	100.0	97.048	V1SA9
fig|10239.48934.peg.147;Name	CDS	66303	68417	-	100.0	99.858	98.014	V1SA9
fig|10239.48934.peg.148;Name	CDS	68432	68851	-	100.0	100.0	99.524	V1SA9
fig|10239.48934.peg.149;Name	CDS	68841	69449	-	100.0	100.0	99.179	V1SA9
fig|10239.48934.peg.150;Name	CDS	69436	69888	-	100.0	100.0	98.675	V1SA9
fig|10239.48934.peg.151;Name	CDS	69888	70226	-	100.0	100.0	98.23	V1SA9
fig|10239.48934.peg.152;Name	CDS	70291	71358	-	100.0	99.906	99.345	V1SA9
fig|10239.48934.peg.153;Name	CDS	71373	71969	-	100.0	99.832	97.487	V1SA9
fig|10239.48934.peg.154;Name	CDS	71969	73888	-	100.0	99.844	98.802	V1SA9
fig|10239.48934.peg.155;Name	CDS	73888	74265	-	100.0	91.27	97.884	V1SA9
fig|10239.48934.peg.156;Name	CDS	74265	75290	-	100.0	84.348	98.441	V1SA9
fig|10239.48934.peg.157;Name	CDS	75290	75709	-	100.0	90.145	0	V1SA9
fig|10239.48934.peg.158;Name	CDS	75788	77230	-	100.0	93.07	98.891	V1SA9
fig|10239.48934.peg.159;Name	CDS	77223	78836	-	100.0	94.613	99.257	V1SA9
fig|10239.48934.peg.160;Name	CDS	78848	80596	-	100.0	100.0	98.856	V1SA9
fig|10239.48934.peg.161;Name	CDS	80686	82062	-	100.0	100.0	97.313	V1SA9
fig|10239.48934.peg.162;Name	CDS	82069	82443	-	100.0	100.0	98.4	V1SA9
fig|10239.48934.peg.163;Name	CDS	82457	84379	-	99.532	99.376	98.752	recombination V1SA9/V1SA15
fig|10239.48934.peg.164;Name	CDS	84380	84538	-	94.34	94.34	100.0	V1SA15
fig|10239.48934.peg.165;Name	CDS	84587	88045	-	97.918	98.728	100.0	V1SA15
fig|10239.48934.peg.166;Name	CDS	88066	88587	-	98.851	98.851	100.0	V1SA15
fig|10239.48934.peg.167;Name	CDS	88698	91658	-	99.865	99.797	97.839	recombination V1SA15/V1SA9
fig|10239.48934.peg.168;Name	CDS	91784	92830	-	99.427	99.427	99.522	recombination V1SA15/V1SA9
fig|10239.48934.peg.169;Name	CDS	92845	93549	-	100.0	98.865	99.433	V1SA9
fig|10239.48934.peg.170;Name	CDS	93549	94073	-	100.0	100.0	99.238	V1SA9
fig|10239.48934.peg.171;Name	CDS	94073	94864	-	99.874	99.747	98.99	recombination V1SA9/V1SA15
fig|10239.48934.peg.172;Name	CDS	94971	97517	-	99.097	95.171	100.0	V1SA15
fig|10239.48934.peg.173;Name	CDS	97517	98404	-	98.423	91.554	100.0	V1SA15
fig|10239.48934.peg.174;Name	CDS	98418	100844	-	98.764	93.245	100.0	V1SA15
fig|10239.48934.peg.175;Name	CDS	100923	104978	-	95.513	94.65	100.0	V1SA15
fig|10239.48934.peg.176;Name	CDS	105034	105570	-	97.393	95.167	100.0	V1SA15
fig|10239.48934.peg.177;Name	CDS	105614	106078	-	93.548	92.903	100.0	V1SA15
fig|10239.48934.peg.178;Name	CDS	106210	106521	-	0	0	100.0	V1SA15
fig|10239.48934.peg.179;Name	CDS	106590	106784	-	0	83.505	100.0	V1SA15
fig|10239.48934.peg.180;Name	CDS	106784	107026	-	0	0	100.0	V1SA15
fig|10239.48934.peg.181;Name	CDS	107039	107491	-	90.066	0	100.0	V1SA15
fig|10239.48934.peg.182;Name	CDS	107534	107644	-	92.727	93.636	100.0	V1SA15
fig|10239.48934.peg.183;Name	CDS	107661	107819	-	0	0	100.0	V1SA15
fig|10239.48934.peg.184;Name	CDS	107874	108806	-	81.393	0	100.0	V1SA15
fig|10239.48934.peg.185;Name	CDS	109271	109384	+	0	0	100.0	V1SA15
fig|10239.48934.peg.186;Name	CDS	109451	109555	+	0	0	100.0	V1SA15
fig|10239.48934.peg.187;Name	CDS	109623	109967	-	99.365	99.678	100.0	V1SA15
fig|10239.48934.peg.188;Name	CDS	110040	111803	-	98.3	97.959	99.943	V1SA15
fig|10239.48934.peg.189;Name	CDS	111830	112045	-	99.074	99.537	100.0	V1SA15
fig|10239.48934.peg.190;Name	CDS	112047	112883	-	99.283	98.686	100.0	V1SA15
fig|10239.48934.peg.191;Name	CDS	112902	113522	-	98.229	98.551	100.0	V1SA15
fig|10239.48934.peg.192;Name	CDS	113522	114400	-	98.976	97.952	100.0	V1SA15
fig|10239.48934.peg.193;Name	CDS	114414	115322	-	95.6	96.04	100.0	V1SA15
fig|10239.48934.peg.194;Name	CDS	115335	115631	-	93.939	93.939	100.0	V1SA15
fig|10239.48934.peg.195;Name	CDS	115723	117114	-	98.779	98.707	100.0	V1SA15
fig|10239.48934.peg.196;Name	CDS	117230	118174	-	97.917	97.917	100.0	V1SA15
fig|10239.48934.peg.197;Name	CDS	118193	118933	-	99.595	99.595	100.0	V1SA15
fig|10239.48934.peg.198;Name	CDS	119160	120851	-	99.054	98.877	100.0	V1SA15
fig|10239.48934.peg.199;Name	CDS	120855	121166	-	99.359	99.359	100.0	V1SA15
fig|10239.48934.peg.200;Name	CDS	121245	121529	-	100.0	98.596	98.947	V1SA9
fig|10239.48934.peg.201;Name	CDS	121671	122876	-	100.0	96.683	96.02	V1SA9
fig|10239.48934.peg.202;Name	CDS	122969	123448	-	100.0	97.5	96.875	V1SA9
fig|10239.48934.peg.203;Name	CDS	123445	123534	-	100.0			V1SA9
fig|10239.48934.peg.204;Name	CDS	123605	124426	-	100.0	98.418	98.54	V1SA9
fig|10239.48934.peg.205;Name	CDS	124419	125879	-	100.0	98.7	98.631	V1SA9
fig|10239.48934.peg.206;Name	CDS	125946	126716	-	100.0	0	0	V1SA9
fig|10239.48934.peg.207;Name	CDS	126956	127306	-	100.0	99.422	98.837	V1SA9
fig|10239.48934.peg.208;Name	CDS	127321	127731	-	100.0	99.757	98.54	V1SA9
fig|10239.48934.peg.209;Name	CDS	127728	128006	-	100.0	100.0	98.208	V1SA9
fig|10239.48934.peg.210;Name	CDS	127984	128250	-	100.0	100.0	100.0	V1SA9
fig|10239.48934.peg.211;Name	CDS	128324	128416	+	100.0	100.0	100.0	V1SA9
fig|10239.48934.peg.212;Name	CDS	128511	128777	+	100.0	100.0	100.0	V1SA9
fig|10239.48934.peg.213;Name	CDS	128810	129136	+	100.0	91.131	98.165	V1SA9
fig|10239.48934.peg.214;Name	CDS	129149	129481	+	100.0	91.892	99.099	V1SA9
fig|10239.48934.peg.215;Name	CDS	129494	129703	+	100.0	99.522	97.608	V1SA9
fig|10239.48934.peg.216;Name	CDS	130183	130401	+	100.0	99.543	99.087	V1SA9
fig|10239.48934.peg.217;Name	CDS	130450	130668	-	100.0	98.636	0	V1SA9
fig|10239.48934.peg.218;Name	CDS	130653	130760	-	100.0	100.0	98.148	V1SA9
fig|10239.48934.peg.219;Name	CDS	131056	131145	-	100.0	98.889	100.0	V1SA9
fig|10239.48934.peg.220;Name	CDS	131151	131273	+	100.0	100.0	98.374	V1SA9
fig|10239.48934.peg.221;Name	CDS	131442	131546	-	100.0	95.238	100.0	V1SA9
fig|10239.48934.rna.1;Name	tRNA	131554	131627	+	100.0	100.0	100.0	V1SA9
fig|10239.48934.rna.2;Name	tRNA	131634	131706	+	100.0	100.0	100.0	V1SA9
fig|10239.48934.rna.3;Name	tRNA	131713	131784	+	100.0	100.0	98.611	V1SA9
fig|10239.48934.peg.222;Name	CDS	131771	131881	-	100.0	100.0	93.805	V1SA9
fig|10239.48934.peg.223;Name	CDS	131944	132129	+	100.0	100.0	96.774	V1SA9
fig|10239.48934.peg.224;Name	CDS	132214	132717	+	99.802	99.802	98.611	V1SA9
fig|10239.48934.peg.225;Name	CDS	132717	134204	+	100.0	96.97	97.984	V1SA9
fig|10239.48934.peg.226;Name	CDS	134318	134626	+	100.0	98.382	97.087	V1SA9
fig|10239.48934.peg.227;Name	CDS	134626	135420	+	100.0	95.849	95.975	V1SA9
fig|10239.48934.peg.228;Name	CDS	135619	136311	+	100.0	96.825	97.114	V1SA9
fig|10239.48934.peg.229;Name	CDS	136420	136647	+	100.0	95.154	97.357	V1SA9
fig|10239.48934.peg.230;Name	CDS	136650	136880	+	100.0	95.671	96.104	V1SA9
fig|10239.48934.peg.231;Name	CDS	136870	137511	+	100.0	99.377	93.614	V1SA9
fig|10239.48934.peg.232;Name	CDS	137534	137725	+	100.0	100.0	96.875	V1SA9
fig|10239.48934.peg.233;Name	CDS	137715	138140	+	100.0	100.0	96.479	V1SA9
fig|10239.48934.peg.234;Name	CDS	138156	138770	+	100.0	100.0	96.748	V1SA9
fig|10239.48934.peg.235;Name	CDS	138822	139562	+	100.0	100.0	97.706	V1SA9
fig|10239.48934.peg.236;Name	CDS	139631	139855	+	100.0	100.0	98.667	V1SA9
fig|10239.48934.peg.237;Name	CDS	139859	140752	+	100.0	99.832	97.306	V1SA9
fig|10239.48934.peg.238;Name	CDS	140792	141352	+	100.0	0	0	V1SA9
fig|10239.48934.peg.239;Name	CDS	141352	141951	+	100.0	89.32	87.129	V1SA9
fig|10239.48934.peg.240;Name	CDS	141944	142522	+	100.0	98.1	99.309	V1SA9
fig|10239.48934.peg.241;Name	CDS	142529	142702	+	100.0	91.908	100.0	V1SA9

## Sheet: Trained phage E4
gene	info	start	stop	strand	V1SA9_identity	V1SA12_identity	V1SA15_identity	predicted origin
fig|10239.48937.peg.1;Name	CDS	1	240	+	100.0	96.25	94.167	V1SA9
fig|10239.48937.peg.2;Name	CDS	319	2370	+	100.0	99.659	95.02	V1SA9
fig|10239.48937.peg.3;Name	CDS	2370	2531	+	100.0	100.0	96.914	V1SA9
fig|10239.48937.peg.4;Name	CDS	2575	2763	+	100.0	100.0	94.709	V1SA9
fig|10239.48937.peg.5;Name	CDS	2763	3077	+	94.295	94.295	98.413	recombination V1SA9/V1SA15
fig|10239.48937.peg.6;Name	CDS	3058	3678	+	0	0	100.0	V1SA15
fig|10239.48937.peg.7;Name	CDS	3812	4228	+	89.209	89.209	100.0	V1SA15
fig|10239.48937.peg.8;Name	CDS	4221	4547	+	91.104	90.798	100.0	V1SA15
fig|10239.48937.peg.9;Name	CDS	4609	4713	-	0	0	100.0	V1SA15
fig|10239.48937.peg.10;Name	CDS	4702	5820	+	92.315	92.225	100.0	V1SA15
fig|10239.48937.peg.11;Name	CDS	5833	6678	+	93.802	93.802	100.0	V1SA15
fig|10239.48937.peg.12;Name	CDS	6678	6950	+	0	0	100.0	V1SA15
fig|10239.48937.peg.13;Name	CDS	6953	7117	+	0	0	100.0	V1SA15
fig|10239.48937.peg.14;Name	CDS	7120	7662	+	80.3	80.3	100.0	V1SA15
fig|10239.48937.peg.15;Name	CDS	7662	8204	+	92.081	91.897	100.0	V1SA15
fig|10239.48937.peg.16;Name	CDS	8254	8736	+	94.41	94.203	93.196	recombination V1SA15/V1SA12
fig|10239.48937.peg.17;Name	CDS	8777	8950	+	99.315	99.315	100.0	V1SA15
fig|10239.48937.peg.18;Name	CDS	8916	9038	+	0	0	100.0	V1SA15
fig|10239.48937.peg.19;Name	CDS	9065	9217	+	0	0	100.0	V1SA15
fig|10239.48937.peg.20;Name	CDS	9234	10256	+	0	0	100.0	V1SA15
fig|10239.48937.peg.21;Name	CDS	10311	10550	+	79.184	79.184	100.0	V1SA15
fig|10239.48937.peg.22;Name	CDS	10562	10657	+	0	0	100.0	V1SA15
fig|10239.48937.peg.23;Name	CDS	10687	11421	+	0	0	100.0	V1SA15
fig|10239.48937.peg.24;Name	CDS	11638	11727	-	0	0	100.0	V1SA15
fig|10239.48937.peg.25;Name	CDS	11734	11877	-	95.804	95.804	97.087	recombination V1SA15/V1SA19
fig|10239.48937.peg.26;Name	CDS	12197	12292	+	100.0	100.0	0	V1SA9
fig|10239.48937.peg.27;Name	CDS	12353	12670	+	100.0	99.686	0	V1SA9
fig|10239.48937.peg.28;Name	CDS	12692	13246	+	100.0	100.0	0	V1SA9
fig|10239.48937.peg.29;Name	CDS	13344	14045	+	100.0	100.0	0	V1SA9
fig|10239.48937.peg.30;Name	CDS	14048	14452	+	100.0	100.0	0	V1SA9
fig|10239.48937.peg.31;Name	CDS	14469	14921	+	100.0	100.0	0	V1SA9
fig|10239.48937.peg.32;Name	CDS	14936	15424	+	100.0	100.0	93.521	V1SA9
fig|10239.48937.peg.33;Name	CDS	15436	15978	+	100.0	100.0	0	V1SA9
fig|10239.48937.peg.34;Name	CDS	15992	16432	+	100.0	100.0	0	V1SA9
fig|10239.48937.peg.35;Name	CDS	16425	16910	+	100.0	100.0	92.647	V1SA9
fig|10239.48937.peg.36;Name	CDS	16907	17098	+	100.0	100.0	0	V1SA9
fig|10239.48937.peg.37;Name	CDS	17098	17343	+	100.0	100.0	92.857	V1SA9
fig|10239.48937.peg.38;Name	CDS	17343	17588	+	100.0	93.802	0	V1SA9
fig|10239.48937.peg.39;Name	CDS	17604	17852	+	100.0	89.558	92.07	V1SA9
fig|10239.48937.peg.40;Name	CDS	17943	18227	+	100.0	97.902	0	V1SA9
fig|10239.48937.peg.41;Name	CDS	18304	18450	-	100.0	98.913	88.235	V1SA9
fig|10239.48937.peg.42;Name	CDS	18533	18754	-	84.305	89.252	100.0	V1SA15
fig|10239.48937.peg.43;Name	CDS	18840	19109	-	86.617	89.338	100.0	V1SA15
fig|10239.48937.peg.44;Name	CDS	19187	19660	-	0	76.211	100.0	V1SA15
fig|10239.48937.peg.45;Name	CDS	19750	19989	-	0	0	100.0	V1SA15
fig|10239.48937.peg.46;Name	CDS	20070	20168	-	0	0	100.0	V1SA15
fig|10239.48937.peg.47;Name	CDS	20249	20539	-	98.718	91.667	100.0	V1SA15
fig|10239.48937.peg.48;Name	CDS	20733	21386	+	0	0	100.0	V1SA15
fig|10239.48937.peg.49;Name	CDS	21645	22037	-	0	0	100.0	V1SA15
fig|10239.48937.peg.50;Name	CDS	22101	22382	-	0	0	100.0	V1SA15
fig|10239.48937.peg.51;Name	CDS	22448	22606	-	98.113	94.34	100.0	V1SA15
fig|10239.48937.peg.52;Name	CDS	22731	22928	+	96.721	96.721	100.0	V1SA15
fig|10239.48937.peg.53;Name	CDS	23005	23277	-	0	0	100.0	V1SA15
fig|10239.48937.peg.54;Name	CDS	23327	23605	-	0	0	100.0	V1SA15
fig|10239.48937.peg.55;Name	CDS	23658	23789	+	93.182	92.424	100.0	V1SA15
fig|10239.48937.peg.56;Name	CDS	23796	23906	+	85.417	85.417	100.0	V1SA15
fig|10239.48937.peg.57;Name	CDS	24011	24142	+	0	0	100.0	V1SA15
fig|10239.48937.peg.58;Name	CDS	24431	24769	+	100.0	99.41	0	V1SA9
fig|10239.48937.peg.59;Name	CDS	25006	25350	-	100.0	0	94.493	V1SA9
fig|10239.48937.peg.60;Name	CDS	25347	25595	-	100.0	0	97.674	V1SA9
fig|10239.48937.peg.61;Name	CDS	25652	25897	-	100.0	0	84.375	V1SA9
fig|10239.48937.peg.62;Name	CDS	25910	26158	-	94.779	0	94.715	recombination V1SA9/V1SA15
fig|10239.48937.peg.63;Name	CDS	26162	26455	-	0	80.645	100.0	V1SA15
fig|10239.48937.peg.64;Name	CDS	26455	26772	-	0	0	100.0	V1SA15
fig|10239.48937.peg.65;Name	CDS	26772	27059	-	0	0	100.0	V1SA15
fig|10239.48937.peg.66;Name	CDS	27073	27387	-	0	0	100.0	V1SA15
fig|10239.48937.peg.67;Name	CDS	27460	28098	-	0	0	100.0	V1SA15
fig|10239.48937.peg.68;Name	CDS	28143	28328	-	0	88.71	100.0	V1SA15
fig|10239.48937.peg.69;Name	CDS	28331	28510	-	0	0	100.0	V1SA15
fig|10239.48937.peg.70;Name	CDS	28574	28684	-	0	0	100.0	V1SA15
fig|10239.48937.peg.71;Name	CDS	28758	29108	-	0	0	100.0	V1SA15
fig|10239.48937.peg.72;Name	CDS	29560	29652	-	0	95.714	100.0	V1SA15
fig|10239.48937.peg.73;Name	CDS	29701	30798	-	0	0	100.0	V1SA15
fig|10239.48937.peg.74;Name	CDS	30877	31368	-	0	0	100.0	V1SA15
fig|10239.48937.peg.75;Name	CDS	31461	31844	-	0	0	100.0	V1SA15
fig|10239.48937.peg.76;Name	CDS	31857	32132	-	0	0	100.0	V1SA15
fig|10239.48937.peg.77;Name	CDS	32134	32628	-	0	0	100.0	V1SA15
fig|10239.48937.peg.78;Name	CDS	32643	33041	-	0	0	100.0	V1SA15
fig|10239.48937.peg.79;Name	CDS	33104	33514	-	89.459	0	100.0	V1SA15
fig|10239.48937.peg.80;Name	CDS	33530	33853	-	0	0	100.0	V1SA15
fig|10239.48937.peg.81;Name	CDS	33867	34064	-	0	0	100.0	V1SA15
fig|10239.48937.peg.82;Name	CDS	34130	34366	-	0	0	100.0	V1SA15
fig|10239.48937.peg.83;Name	CDS	34389	34778	-	0	0	100.0	V1SA15
fig|10239.48937.peg.84;Name	CDS	34791	34985	-	0	0	100.0	V1SA15
fig|10239.48937.peg.85;Name	CDS	35067	35738	-	0	81.176	100.0	V1SA15
fig|10239.48937.peg.86;Name	CDS	35739	36002	-	93.182	87.023	100.0	V1SA15
fig|10239.48937.peg.87;Name	CDS	36055	36366	-	91.667	0	100.0	V1SA15
fig|10239.48937.peg.88;Name	CDS	36347	36874	-	92.803	87.5	100.0	V1SA15
fig|10239.48937.peg.89;Name	CDS	36871	37107	-	100.0	0	0	V1SA9
fig|10239.48937.peg.90;Name	CDS	37112	37516	-	100.0	93.086	85.625	V1SA9
fig|10239.48937.peg.91;Name	CDS	37516	37821	-	100.0	0	0	V1SA9
fig|10239.48937.peg.92;Name	CDS	37899	38165	-	100.0	86.404	85.5	V1SA9
fig|10239.48937.peg.93;Name	CDS	38158	38271	-	100.0	96.396	0	V1SA9
fig|10239.48937.peg.94;Name	CDS	38282	38569	-	100.0	93.403	89.931	V1SA9
fig|10239.48937.peg.95;Name	CDS	38571	38981	-	100.0	0	73.621	V1SA9
fig|10239.48937.peg.96;Name	CDS	39062	39244	+	100.0	0	0	V1SA9
fig|10239.48937.peg.97;Name	CDS	39319	39570	-	100.0	90.083	98.347	V1SA9
fig|10239.48937.peg.98;Name	CDS	39585	39890	-	100.0	93.137	93.464	V1SA9
fig|10239.48937.peg.99;Name	CDS	39960	40232	-	100.0	90.842	90.476	V1SA9
fig|10239.48937.peg.100;Name	CDS	40238	40585	-	100.0	93.391	93.391	V1SA9
fig|10239.48937.peg.101;Name	CDS	40598	40966	-	100.0	85.326	86.141	V1SA9
fig|10239.48937.peg.102;Name	CDS	40979	41161	-	100.0	93.989	93.989	V1SA9
fig|10239.48937.peg.103;Name	CDS	41209	41505	-	100.0	88.926	88.926	V1SA9
fig|10239.48937.peg.104;Name	CDS	41498	41674	-	100.0	88.764	88.764	V1SA9
fig|10239.48937.peg.105;Name	CDS	41686	41934	-	100.0	92.181	92.181	V1SA9
fig|10239.48937.peg.106;Name	CDS	41950	42594	-	100.0	99.69	77.489	V1SA9
fig|10239.48937.peg.107;Name	CDS	42676	42909	-	100.0	100.0	94.017	V1SA9
fig|10239.48937.peg.108;Name	CDS	42902	43150	-	100.0	100.0	89.96	V1SA9
fig|10239.48937.peg.109;Name	CDS	43143	43319	-	100.0	100.0	94.915	V1SA9
fig|10239.48937.peg.110;Name	CDS	43355	43912	-	100.0	99.283	90.214	V1SA9
fig|10239.48937.peg.111;Name	CDS	43917	44159	-	100.0	99.588	88.889	V1SA9
fig|10239.48937.peg.112;Name	CDS	44306	44704	-	100.0	100.0	96.742	V1SA9
fig|10239.48937.peg.113;Name	CDS	44767	45471	-	100.0	91.36	91.36	V1SA9
fig|10239.48937.peg.114;Name	CDS	45488	45931	-	100.0	96.396	96.396	V1SA9
fig|10239.48937.peg.115;Name	CDS	45996	46454	-	100.0	98.035	98.035	V1SA9
fig|10239.48937.peg.116;Name	CDS	46472	47203	-	100.0	98.224	97.814	V1SA9
fig|10239.48937.peg.117;Name	CDS	47575	48438	-	100.0	97.335	98.495	V1SA9
fig|10239.48937.peg.118;Name	CDS	48438	48884	-	100.0	100.0	98.881	V1SA9
fig|10239.48937.peg.119;Name	CDS	48862	49629	-	100.0	100.0	97.526	V1SA9
fig|10239.48937.peg.120;Name	CDS	49622	50158	-	100.0	100.0	98.324	V1SA9
fig|10239.48937.peg.121;Name	CDS	50222	50533	-	100.0	100.0	98.397	V1SA9
fig|10239.48937.peg.122;Name	CDS	50520	50888	-	100.0	100.0	98.103	V1SA9
fig|10239.48937.peg.123;Name	CDS	50902	52152	-	100.0	100.0	98.161	V1SA9
fig|10239.48937.peg.124;Name	CDS	52145	52900	-	100.0	99.339	98.016	V1SA9
fig|10239.48937.peg.125;Name	CDS	52904	53164	-	100.0	100.0	99.617	V1SA9
fig|10239.48937.peg.126;Name	CDS	53259	53486	-	100.0	98.246	98.684	V1SA9
fig|10239.48937.peg.127;Name	CDS	53501	54022	-	100.0	100.0	99.425	V1SA9
fig|10239.48937.peg.128;Name	CDS	54037	54669	-	100.0	99.842	98.894	V1SA9
fig|10239.48937.peg.129;Name	CDS	54716	54808	-	100.0	100.0	100.0	V1SA9
fig|10239.48937.peg.130;Name	CDS	54796	55458	-	100.0	100.0	99.698	V1SA9
fig|10239.48937.peg.131;Name	CDS	55445	55798	-	100.0	100.0	99.153	V1SA9
fig|10239.48937.peg.132;Name	CDS	55802	57058	-	100.0	99.92	98.568	V1SA9
fig|10239.48937.peg.133;Name	CDS	57118	58389	-	100.0	98.428	97.877	V1SA9
fig|10239.48937.peg.134;Name	CDS	58480	58962	-	100.0	95.859	97.101	V1SA9
fig|10239.48937.peg.135;Name	CDS	58979	59221	-	100.0	97.942	97.119	V1SA9
fig|10239.48937.peg.136;Name	CDS	59292	61622	-	100.0	98.413	97.64	V1SA9
fig|10239.48937.peg.137;Name	CDS	61758	62228	-	100.0	0	0	V1SA9
fig|10239.48937.peg.138;Name	CDS	62262	62414	+	100.0	0	0	V1SA9
fig|10239.48937.peg.139;Name	CDS	62436	63308	-	100.0	99.77	98.048	V1SA9
fig|10239.48937.peg.140;Name	CDS	63384	63689	-	100.0	100.0	98.039	V1SA9
fig|10239.48937.peg.141;Name	CDS	63699	64295	-	100.0	99.665	99.33	V1SA9
fig|10239.48937.peg.142;Name	CDS	64283	64390	-	100.0	100.0	98.148	V1SA9
fig|10239.48937.peg.143;Name	CDS	64503	64823	-	99.688	99.688	100.0	V1SA15
fig|10239.48937.peg.144;Name	CDS	64807	65136	-	99.091	99.394	100.0	V1SA15
fig|10239.48937.peg.145;Name	CDS	65154	66203	-	97.048	97.048	100.0	V1SA15
fig|10239.48937.peg.146;Name	CDS	66217	68331	-	98.014	97.872	100.0	V1SA15
fig|10239.48937.peg.147;Name	CDS	68346	68765	-	99.524	99.524	100.0	V1SA15
fig|10239.48937.peg.148;Name	CDS	68755	69363	-	99.179	99.179	100.0	V1SA15
fig|10239.48937.peg.149;Name	CDS	69350	69802	-	98.675	98.675	100.0	V1SA15
fig|10239.48937.peg.150;Name	CDS	69802	70140	-	98.23	98.23	100.0	V1SA15
fig|10239.48937.peg.151;Name	CDS	70206	71273	-	99.345	99.438	100.0	V1SA15
fig|10239.48937.peg.152;Name	CDS	71288	71884	-	97.487	97.655	100.0	V1SA15
fig|10239.48937.peg.153;Name	CDS	71884	72465	-	0	0	100.0	V1SA15
fig|10239.48937.peg.154;Name	CDS	72465	74384	-	99.375	99.323	99.427	recombination V1SA15/V1SA9
fig|10239.48937.peg.155;Name	CDS	74384	74761	-	100.0	91.27	97.884	V1SA9
fig|10239.48937.peg.156;Name	CDS	74761	75786	-	99.708	84.444	98.733	V1SA9
fig|10239.48937.peg.157;Name	CDS	75786	76205	-	100.0	90.145	0	V1SA9
fig|10239.48937.peg.158;Name	CDS	76284	77726	-	100.0	93.07	98.891	V1SA9
fig|10239.48937.peg.159;Name	CDS	77719	79332	-	100.0	94.613	99.257	V1SA9
fig|10239.48937.peg.160;Name	CDS	79344	81092	-	100.0	100.0	98.856	V1SA9
fig|10239.48937.peg.161;Name	CDS	81182	82558	-	100.0	100.0	97.313	V1SA9
fig|10239.48937.peg.162;Name	CDS	82565	82939	-	100.0	100.0	98.4	V1SA9
fig|10239.48937.peg.163;Name	CDS	82953	84875	-	99.532	99.376	98.752	recombination V1SA9/V1S15
fig|10239.48937.peg.164;Name	CDS	84876	85034	-	94.34	94.34	100.0	V1SA15
fig|10239.48937.peg.165;Name	CDS	85083	88541	-	97.918	98.728	100.0	V1SA15
fig|10239.48937.peg.166;Name	CDS	88562	89083	-	98.851	98.851	100.0	V1SA15
fig|10239.48937.peg.167;Name	CDS	89194	92154	-	99.865	99.797	97.839	recombination V1SA15/V1SA9
fig|10239.48937.peg.168;Name	CDS	92280	93326	-	99.427	99.427	99.522	recombination V1SA15/V1SA9
fig|10239.48937.peg.169;Name	CDS	93341	94045	-	100.0	98.865	99.433	V1SA9
fig|10239.48937.peg.170;Name	CDS	94045	94569	-	100.0	100.0	99.238	V1SA9
fig|10239.48937.peg.171;Name	CDS	94569	95360	-	99.874	99.747	98.99	recombination V1SA9/V1S15
fig|10239.48937.peg.172;Name	CDS	95467	98013	-	99.097	95.171	100.0	V1SA15
fig|10239.48937.peg.173;Name	CDS	98013	98900	-	98.423	91.554	100.0	V1SA15
fig|10239.48937.peg.174;Name	CDS	98914	101340	-	98.764	93.245	100.0	V1SA15
fig|10239.48937.peg.175;Name	CDS	101419	105474	-	95.513	94.65	100.0	V1SA15
fig|10239.48937.peg.176;Name	CDS	105530	106066	-	97.393	95.167	100.0	V1SA15
fig|10239.48937.peg.177;Name	CDS	106110	106574	-	93.548	92.903	100.0	V1SA15
fig|10239.48937.peg.178;Name	CDS	106706	107017	-	0	0	100.0	V1SA15
fig|10239.48937.peg.179;Name	CDS	107086	107280	-	0	83.505	100.0	V1SA15
fig|10239.48937.peg.180;Name	CDS	107280	107522	-	0	0	100.0	V1SA15
fig|10239.48937.peg.181;Name	CDS	107535	107987	-	90.066	0	100.0	V1SA15
fig|10239.48937.peg.182;Name	CDS	108030	108140	-	92.727	93.636	100.0	V1SA15
fig|10239.48937.peg.183;Name	CDS	108157	108315	-	0	0	100.0	V1SA15
fig|10239.48937.peg.184;Name	CDS	108370	109302	-	81.393	0	100.0	V1SA15
fig|10239.48937.peg.185;Name	CDS	109822	109935	+	0	0	100.0	V1SA15
fig|10239.48937.peg.186;Name	CDS	110002	110106	+	0	0	100.0	V1SA15
fig|10239.48937.peg.187;Name	CDS	110174	110518	-	99.365	99.678	100.0	V1SA15
fig|10239.48937.peg.188;Name	CDS	110591	112354	-	98.3	97.959	99.943	V1SA15
fig|10239.48937.peg.189;Name	CDS	112381	112596	-	99.074	99.537	100.0	V1SA15
fig|10239.48937.peg.190;Name	CDS	112598	113434	-	99.283	98.686	100.0	V1SA15
fig|10239.48937.peg.191;Name	CDS	113453	114073	-	98.229	98.551	100.0	V1SA15
fig|10239.48937.peg.192;Name	CDS	114073	114951	-	98.976	97.952	100.0	V1SA15
fig|10239.48937.peg.193;Name	CDS	114965	115873	-	95.6	96.04	100.0	V1SA15
fig|10239.48937.peg.194;Name	CDS	115886	116182	-	93.939	93.939	100.0	V1SA15
fig|10239.48937.peg.195;Name	CDS	116274	117665	-	98.779	98.707	100.0	V1SA15
fig|10239.48937.peg.196;Name	CDS	117781	118725	-	97.917	97.917	100.0	V1SA15
fig|10239.48937.peg.197;Name	CDS	118744	119484	-	99.595	99.595	100.0	V1SA15
fig|10239.48937.peg.198;Name	CDS	119711	121402	-	99.054	98.877	100.0	V1SA15
fig|10239.48937.peg.199;Name	CDS	121406	121717	-	99.359	99.359	100.0	V1SA15
fig|10239.48937.peg.200;Name	CDS	121796	122080	-	100.0	98.596	98.947	V1SA9
fig|10239.48937.peg.201;Name	CDS	122222	123427	-	100.0	96.683	96.02	V1SA9
fig|10239.48937.peg.202;Name	CDS	123520	123999	-	100.0	97.5	96.875	V1SA9
fig|10239.48937.peg.203;Name	CDS	123996	124085	-	100			V1SA9
fig|10239.48937.peg.204;Name	CDS	124156	124977	-	100.0	98.418	98.54	V1SA9
fig|10239.48937.peg.205;Name	CDS	124970	126430	-	100.0	98.7	98.631	V1SA9
fig|10239.48937.peg.206;Name	CDS	126497	127267	-	100.0	0	0	V1SA9
fig|10239.48937.peg.207;Name	CDS	127507	127857	-	100.0	99.422	98.837	V1SA9
fig|10239.48937.peg.208;Name	CDS	127872	128282	-	100.0	99.757	98.54	V1SA9
fig|10239.48937.peg.209;Name	CDS	128279	128557	-	100.0	100.0	98.208	V1SA9
fig|10239.48937.peg.210;Name	CDS	128535	128801	-	100.0	100.0	100.0	V1SA9
fig|10239.48937.peg.211;Name	CDS	128875	128967	+	100.0	100.0	100.0	V1SA9
fig|10239.48937.peg.212;Name	CDS	129062	129328	+	100.0	100.0	100.0	V1SA9
fig|10239.48937.peg.213;Name	CDS	129361	129687	+	100.0	91.131	98.165	V1SA9
fig|10239.48937.peg.214;Name	CDS	129700	130032	+	100.0	91.892	99.099	V1SA9
fig|10239.48937.peg.215;Name	CDS	130045	130254	+	100.0	99.522	97.608	V1SA9
fig|10239.48937.peg.216;Name	CDS	130734	130952	+	100.0	99.543	99.087	V1SA9
fig|10239.48937.peg.217;Name	CDS	131001	131219	-	100.0	98.636	0	V1SA9
fig|10239.48937.peg.218;Name	CDS	131204	131311	-	100.0	100.0	98.148	V1SA9
fig|10239.48937.peg.219;Name	CDS	131607	131696	-	100.0	98.889	100.0	V1SA9
fig|10239.48937.peg.220;Name	CDS	131702	131824	+	100.0	100.0	98.374	V1SA9
fig|10239.48937.peg.221;Name	CDS	131993	132097	-	100.0	95.238	100.0	V1SA9
fig|10239.48937.rna.1;Name	tRNA	132105	132178	+	100.0	100.0	100.0	V1SA9
fig|10239.48937.rna.2;Name	tRNA	132185	132257	+	100.0	100.0	100.0	V1SA9
fig|10239.48937.rna.3;Name	tRNA	132264	132335	+	100.0	100.0	98.611	V1SA9
fig|10239.48937.peg.222;Name	CDS	132322	132432	-	100.0	100.0	93.805	V1SA9
fig|10239.48937.peg.223;Name	CDS	132495	132680	+	100.0	100.0	96.774	V1SA9
fig|10239.48937.peg.224;Name	CDS	132765	133268	+	99.802	99.802	98.611	V1SA9
fig|10239.48937.peg.225;Name	CDS	133268	134755	+	100.0	96.97	97.984	V1SA9
fig|10239.48937.peg.226;Name	CDS	134869	135177	+	100.0	98.382	97.087	V1SA9
fig|10239.48937.peg.227;Name	CDS	135177	135971	+	100.0	95.849	95.975	V1SA9
fig|10239.48937.peg.228;Name	CDS	136170	136862	+	100.0	96.825	97.114	V1SA9
fig|10239.48937.peg.229;Name	CDS	136971	137198	+	100.0	95.154	97.357	V1SA9
fig|10239.48937.peg.230;Name	CDS	137201	137431	+	100.0	95.671	96.104	V1SA9
fig|10239.48937.peg.231;Name	CDS	137421	138062	+	100.0	99.377	93.614	V1SA9
fig|10239.48937.peg.232;Name	CDS	138085	138276	+	100.0	100.0	96.875	V1SA9
fig|10239.48937.peg.233;Name	CDS	138266	138691	+	100.0	100.0	96.479	V1SA9
fig|10239.48937.peg.234;Name	CDS	138707	139321	+	100.0	100.0	96.748	V1SA9
fig|10239.48937.peg.235;Name	CDS	139373	140113	+	100.0	100.0	97.706	V1SA9
fig|10239.48937.peg.236;Name	CDS	140182	140406	+	100.0	100.0	98.667	V1SA9
fig|10239.48937.peg.237;Name	CDS	140410	141303	+	100.0	99.832	97.306	V1SA9
fig|10239.48937.peg.238;Name	CDS	141343	141903	+	100.0	0	0	V1SA9
fig|10239.48937.peg.239;Name	CDS	141903	142502	+	100.0	89.32	87.129	V1SA9
fig|10239.48937.peg.240;Name	CDS	142495	143073	+	100.0	98.1	99.309	V1SA9
fig|10239.48937.peg.241;Name	CDS	143080	143253	+	100.0	91.908	100.0	V1SA9

## Sheet: Trained phage G1-G3
gene	db	info	start	stop	strand	V1SA9_identity	V1SA12_identity	V1SA15_identity	type
fig|10239.48930.peg.1;Name	rast2_export	CDS	74	2125	+	95.312	95.361	99.708	V1SA15
fig|10239.48930.peg.2;Name	rast2_export	CDS	2125	2286	+	96.914	96.914	100.0	V1SA15
fig|10239.48930.peg.3;Name	rast2_export	CDS	2330	2518	+	94.709	94.709	100.0	V1SA15
fig|10239.48930.peg.4;Name	rast2_export	CDS	2518	2832	+	92.617	92.617	100.0	V1SA15
fig|10239.48930.peg.5;Name	rast2_export	CDS	2813	3433	+	0	0	100.0	V1SA15
fig|10239.48930.peg.6;Name	phrogs	CDS	3567	3983	+	89.209	89.209	100.0	V1SA15
fig|10239.48930.peg.7;Name	rast2_export	CDS	3976	4302	+	91.104	90.798	100.0	V1SA15
fig|10239.48930.peg.8;Name	rast2_export	CDS	4364	4468	-	0	0	100.0	V1SA15
fig|10239.48930.peg.9;Name	pvogs	CDS	4457	5575	+	94.102	94.013	98.213	recombination V1SA15/V1SA19
fig|10239.48930.peg.10;Name	pvogs	CDS	5588	6433	+	100.0	100.0	93.802	V1SA9
fig|10239.48930.peg.11;Name	rast2_export	CDS	6433	6720	+	100.0	100.0	0	V1SA9
fig|10239.48930.peg.12;Name	pvogs	CDS	6723	6887	+	100.0	99.394	0	V1SA9
fig|10239.48930.peg.13;Name	rast2_export	CDS	6890	7420	+	100.0	100.0	80.337	V1SA9
fig|10239.48930.peg.14;Name	rast2_export	CDS	7420	7962	+	100.0	99.816	92.081	V1SA9
fig|10239.48930.peg.15;Name	rast2_export	CDS	8012	8494	+	90.722	90.928	96.894	recombination V1SA9/V1SA15
fig|10239.48930.peg.16;Name	rast2_export	CDS	8535	8708	+	99.315	99.315	100.0	V1SA15
fig|10239.48930.peg.17;Name	rast2_export	CDS	8674	8796	+	0	0	100.0	V1SA15
fig|10239.48930.peg.18;Name	phrogs	CDS	8823	8975	+	0	0	100.0	V1SA15
fig|10239.48930.peg.19;Name	rast2_export	CDS	8992	10014	+	0	0	100.0	V1SA15
fig|10239.48930.peg.20;Name	rast2_export	CDS	10069	10308	+	79.184	79.184	100.0	V1SA15
fig|10239.48930.peg.21;Name	rast2_export	CDS	10320	10415	+	0	0	100.0	V1SA15
fig|10239.48930.peg.22;Name	rast2_export	CDS	10445	11179	+	0	0	100.0	V1SA15
fig|10239.48930.peg.23;Name	rast2_export	CDS	11396	11485	-	0	0	100.0	V1SA15
fig|10239.48930.peg.24;Name	rast2_export	CDS	11455	11661	-	91.176	91.176	99.517	V1SA15
fig|10239.48930.peg.25;Name	rast2_export	CDS	11863	12246	+	0	0	100.0	V1SA15
fig|10239.48930.peg.26;Name	rast2_export	CDS	12338	13051	+	0	0	100.0	V1SA15
fig|10239.48930.peg.27;Name	rast2_export	CDS	13048	13446	+	0	0	100.0	V1SA15
fig|10239.48930.peg.28;Name	rast2_export	CDS	13483	13953	+	93.521	93.521	100.0	V1SA15
fig|10239.48930.peg.29;Name	rast2_export	CDS	13968	14108	+	0	0	100.0	V1SA15
fig|10239.48930.peg.30;Name	rast2_export	CDS	14108	14359	+	92.857	92.857	100.0	V1SA15
fig|10239.48930.peg.31;Name	rast2_export	CDS	14359	14610	+	0	0	100.0	V1SA15
fig|10239.48930.peg.32;Name	rast2_export	CDS	14603	15082	+	92.632	92.632	100.0	V1SA15
fig|10239.48930.peg.33;Name	rast2_export	CDS	15088	15258	+	0	0	100.0	V1SA15
fig|10239.48930.peg.34;Name	rast2_export	CDS	15259	15453	+	0	0	100.0	V1SA15
fig|10239.48930.peg.35;Name	rast2_export	CDS	15454	15690	+	92.07	86.344	100.0	V1SA15
fig|10239.48930.peg.36;Name	rast2_export	CDS	15732	16739	+	0	0	100.0	V1SA15
fig|10239.48930.peg.37;Name	rast2_export	CDS	16757	17083	+	0	0	100.0	V1SA15
fig|10239.48930.peg.38;Name	rast2_export	CDS	17083	17214	+	0	0	100.0	V1SA15
fig|10239.48930.peg.39;Name	rast2_export	CDS	17278	17427	-	88.235	95.402	100.0	V1SA15
fig|10239.48930.peg.40;Name	phrogs	CDS	17510	17731	-	84.305	89.252	100.0	V1SA15
fig|10239.48930.peg.41;Name	rast2_export	CDS	17817	18086	-	86.617	89.338	100.0	V1SA15
fig|10239.48930.peg.42;Name	rast2_export	CDS	18164	18637	-	0	76.211	100.0	V1SA15
fig|10239.48930.peg.43;Name	rast2_export	CDS	18727	18966	-	0	0	100.0	V1SA15
fig|10239.48930.peg.44;Name	rast2_export	CDS	19047	19145	-	0	0	100.0	V1SA15
fig|10239.48930.peg.45;Name	rast2_export	CDS	19226	19516	-	98.718	91.667	100.0	V1SA15
fig|10239.48930.peg.46;Name	rast2_export	CDS	19710	20363	+	0	0	100.0	V1SA15
fig|10239.48930.peg.47;Name	rast2_export	CDS	20622	21014	-	0	0	100.0	V1SA15
fig|10239.48930.peg.48;Name	rast2_export	CDS	21078	21359	-	0	0	100.0	V1SA15
fig|10239.48930.peg.49;Name	rast2_export	CDS	21425	21583	-	98.113	94.34	100.0	V1SA15
fig|10239.48930.peg.50;Name	rast2_export	CDS	21708	21905	+	96.721	96.721	100.0	V1SA15
fig|10239.48930.peg.51;Name	rast2_export	CDS	21979	22170	-	100.0	100.0	0	V1SA9
fig|10239.48930.peg.52;Name	phrogs	CDS	22245	22529	-	100.0	99.649	0	V1SA9
fig|10239.48930.peg.53;Name	rast2_export	CDS	22519	22713	+	100.0	99.487	93.182	V1SA9
fig|10239.48930.peg.54;Name	rast2_export	CDS	22735	23043	-	100.0	95.146	85.417	V1SA9
fig|10239.48930.peg.55;Name	rast2_export	CDS	23332	23442	-	100.0	98.864	0	V1SA9
fig|10239.48930.peg.56;Name	rast2_export	CDS	23355	23693	+	100.0	99.41	0	V1SA9
fig|10239.48930.peg.57;Name	phantome	CDS	23930	24274	-	100.0	0	94.493	V1SA9
fig|10239.48930.peg.58;Name	rast2_export	CDS	24271	24519	-	100.0	0	97.674	V1SA9
fig|10239.48930.peg.59;Name	rast2_export	CDS	24576	24821	-	100.0	0	84.375	V1SA9
fig|10239.48930.peg.60;Name	rast2_export	CDS	24834	25082	-	100.0	0	89.431	V1SA9
fig|10239.48930.peg.61;Name	rast2_export	CDS	25086	25382	-	100.0	84.926	0	V1SA9
fig|10239.48930.peg.62;Name	rast2_export	CDS	25382	25669	-	100.0	0	0	V1SA9
fig|10239.48930.peg.63;Name	rast2_export	CDS	25669	25959	-	100.0	0	0	V1SA9
fig|10239.48930.peg.64;Name	phrogs	CDS	26069	26254	-	100.0	0	0	V1SA9
fig|10239.48930.peg.65;Name	rast2_export	CDS	26251	26544	-	100.0	99.32	0	V1SA9
fig|10239.48930.peg.66;Name	rast2_export	CDS	26558	26746	-	100.0	99.471	0	V1SA9
fig|10239.48930.peg.67;Name	rast2_export	CDS	27307	28263	-	100.0	0	0	V1SA9
fig|10239.48930.peg.68;Name	rast2_export	CDS	28409	28762	-	100.0	84.034	89.459	V1SA9
fig|10239.48930.peg.69;Name	rast2_export	CDS	28782	29027	-	100.0	86.122	0	V1SA9
fig|10239.48930.peg.70;Name	rast2_export	CDS	29106	31496	-	100.0	90.388	0	V1SA9
fig|10239.48930.peg.71;Name	pvogs	CDS	31514	32422	-	100.0	85.871	0	V1SA9
fig|10239.48930.peg.72;Name	rast2_export	CDS	32419	32712	-	100.0	0	0	V1SA9
fig|10239.48930.peg.73;Name	rast2_export	CDS	32805	33095	-	100.0	0	0	V1SA9
fig|10239.48930.peg.74;Name	rast2_export	CDS	33096	33296	-	100.0	0	0	V1SA9
fig|10239.48930.peg.75;Name	rast2_export	CDS	33309	33533	-	100.0	0	0	V1SA9
fig|10239.48930.peg.76;Name	phrogs	CDS	33549	33707	-	100.0	0	0	V1SA9
fig|10239.48930.peg.77;Name	rast2_export	CDS	33785	34090	-	100.0	0	0	V1SA9
fig|10239.48930.peg.78;Name	rast2_export	CDS	34093	34356	-	100.0	85.606	93.182	V1SA9
fig|10239.48930.peg.79;Name	rast2_export	CDS	34371	34550	-	100.0	90.556	0	V1SA9
fig|10239.48930.peg.80;Name	rast2_export	CDS	34596	34907	-	100.0	0	91.667	V1SA9
fig|10239.48930.peg.81;Name	rast2_export	CDS	34888	35415	-	100.0	89.015	92.803	V1SA9
fig|10239.48930.peg.82;Name	rast2_export	CDS	35412	35648	-	100.0	0	0	V1SA9
fig|10239.48930.peg.83;Name	rast2_export	CDS	35653	36057	-	100.0	93.086	85.625	V1SA9
fig|10239.48930.peg.84;Name	rast2_export	CDS	36057	36362	-	100.0	0	0	V1SA9
fig|10239.48930.peg.85;Name	rast2_export	CDS	36440	36706	-	100.0	86.404	85.5	V1SA9
fig|10239.48930.peg.86;Name	rast2_export	CDS	36699	36812	-	100.0	96.396	0	V1SA9
fig|10239.48930.peg.87;Name	rast2_export	CDS	36823	37110	-	100.0	93.403	89.931	V1SA9
fig|10239.48930.peg.88;Name	rast2_export	CDS	37112	37522	-	100.0	0	73.621	V1SA9
fig|10239.48930.peg.89;Name	rast2_export	CDS	37603	37785	+	100.0	0	0	V1SA9
fig|10239.48930.peg.90;Name	rast2_export	CDS	37860	38111	-	100.0	90.083	98.347	V1SA9
fig|10239.48930.peg.91;Name	rast2_export	CDS	38126	38431	-	100.0	93.137	93.464	V1SA9
fig|10239.48930.peg.92;Name	rast2_export	CDS	38501	38773	-	100.0	90.842	90.476	V1SA9
fig|10239.48930.peg.93;Name	rast2_export	CDS	38779	39126	-	100.0	93.391	93.391	V1SA9
fig|10239.48930.peg.94;Name	rast2_export	CDS	39139	39507	-	100.0	85.326	86.141	V1SA9
fig|10239.48930.peg.95;Name	rast2_export	CDS	39520	39702	-	100.0	93.989	93.989	V1SA9
fig|10239.48930.peg.96;Name	rast2_export	CDS	39750	40046	-	100.0	88.926	88.926	V1SA9
fig|10239.48930.peg.97;Name	rast2_export	CDS	40039	40215	-	100.0	88.764	88.764	V1SA9
fig|10239.48930.peg.98;Name	rast2_export	CDS	40227	40475	-	100.0	92.181	92.181	V1SA9
fig|10239.48930.peg.99;Name	phrogs	CDS	40491	41135	-	100.0	99.69	77.489	V1SA9
fig|10239.48930.peg.100;Name	rast2_export	CDS	41217	41450	-	100.0	100.0	94.017	V1SA9
fig|10239.48930.peg.101;Name	rast2_export	CDS	41443	41691	-	100.0	100.0	89.96	V1SA9
fig|10239.48930.peg.102;Name	phrogs	CDS	41684	41860	-	100.0	100.0	94.915	V1SA9
fig|10239.48930.peg.103;Name	rast2_export	CDS	41896	42453	-	100.0	99.283	90.214	V1SA9
fig|10239.48930.peg.104;Name	rast2_export	CDS	42458	42700	-	100.0	99.588	88.889	V1SA9
fig|10239.48930.peg.105;Name	rast2_export	CDS	42847	43245	-	100.0	100.0	96.742	V1SA9
fig|10239.48930.peg.106;Name	rast2_export	CDS	43308	44012	-	100.0	91.36	91.36	V1SA9
fig|10239.48930.peg.107;Name	phrogs	CDS	44029	44472	-	100.0	96.396	96.396	V1SA9
fig|10239.48930.peg.108;Name	pvogs	CDS	44537	44995	-	100.0	98.035	98.035	V1SA9
fig|10239.48930.peg.109;Name	rast2_export	CDS	45013	45744	-	100.0	98.224	97.814	V1SA9
fig|10239.48930.peg.110;Name	rast2_export	CDS	46116	46979	-	100.0	97.335	98.495	V1SA9
fig|10239.48930.peg.111;Name	rast2_export	CDS	46979	47425	-	100.0	100.0	98.881	V1SA9
fig|10239.48930.peg.112;Name	rast2_export	CDS	47403	48170	-	100.0	100.0	97.526	V1SA9
fig|10239.48930.peg.113;Name	rast2_export	CDS	48163	48699	-	100.0	100.0	98.324	V1SA9
fig|10239.48930.peg.114;Name	rast2_export	CDS	48763	49074	-	100.0	100.0	98.397	V1SA9
fig|10239.48930.peg.115;Name	phrogs	CDS	49061	49429	-	100.0	100.0	98.103	V1SA9
fig|10239.48930.peg.116;Name	phrogs	CDS	49443	50693	-	100.0	100.0	98.161	V1SA9
fig|10239.48930.peg.117;Name	rast2_export	CDS	50686	51441	-	100.0	99.339	98.016	V1SA9
fig|10239.48930.peg.118;Name	rast2_export	CDS	51445	51705	-	100.0	100.0	99.617	V1SA9
fig|10239.48930.peg.119;Name	rast2_export	CDS	51800	52027	-	100.0	98.246	98.684	V1SA9
fig|10239.48930.peg.120;Name	rast2_export	CDS	52042	52563	-	100.0	100.0	99.425	V1SA9
fig|10239.48930.peg.121;Name	phrogs	CDS	52578	53210	-	100.0	99.842	98.894	V1SA9
fig|10239.48930.peg.122;Name	rast2_export	CDS	53257	53349	-	100.0	100.0	100.0	V1SA9
fig|10239.48930.peg.123;Name	pvogs	CDS	53337	53999	-	100.0	100.0	99.698	V1SA9
fig|10239.48930.peg.124;Name	phrogs	CDS	53986	54339	-	100.0	100.0	99.153	V1SA9
fig|10239.48930.peg.125;Name	rast2_export	CDS	54343	55599	-	100.0	99.92	98.568	V1SA9
fig|10239.48930.peg.126;Name	rast2_export	CDS	55659	56930	-	100.0	98.428	97.877	V1SA9
fig|10239.48930.peg.127;Name	rast2_export	CDS	57021	57503	-	100.0	95.859	97.101	V1SA9
fig|10239.48930.peg.128;Name	rast2_export	CDS	57520	57762	-	100.0	97.942	97.119	V1SA9
fig|10239.48930.peg.129;Name	rast2_export	CDS	57833	60163	-	100.0	98.413	97.64	V1SA9
fig|10239.48930.peg.130;Name	phrogs	CDS	60299	60769	-	100.0	0	0	V1SA9
fig|10239.48930.peg.131;Name	rast2_export	CDS	60803	60955	+	100.0	0	0	V1SA9
fig|10239.48930.peg.132;Name	rast2_export	CDS	60977	61849	-	100.0	99.77	98.048	V1SA9
fig|10239.48930.peg.133;Name	rast2_export	CDS	61925	62230	-	100.0	100.0	98.039	V1SA9
fig|10239.48930.peg.134;Name	rast2_export	CDS	62240	62836	-	100.0	99.665	99.33	V1SA9
fig|10239.48930.peg.135;Name	rast2_export	CDS	62824	62931	-	100.0	100.0	98.148	V1SA9
fig|10239.48930.peg.136;Name	rast2_export	CDS	63044	63364	-	100.0	100.0	99.688	V1SA9
fig|10239.48930.peg.137;Name	phrogs	CDS	63348	63677	-	100.0	99.697	99.091	V1SA9
fig|10239.48930.peg.138;Name	rast2_export	CDS	63695	64744	-	100.0	100.0	97.048	V1SA9
fig|10239.48930.peg.139;Name	rast2_export	CDS	64758	66872	-	100.0	99.858	98.014	V1SA9
fig|10239.48930.peg.140;Name	rast2_export	CDS	66887	67306	-	100.0	100.0	99.524	V1SA9
fig|10239.48930.peg.141;Name	rast2_export	CDS	67296	67904	-	100.0	100.0	99.179	V1SA9
fig|10239.48930.peg.142;Name	phrogs	CDS	67891	68343	-	100.0	100.0	98.675	V1SA9
fig|10239.48930.peg.143;Name	rast2_export	CDS	68343	68681	-	100.0	100.0	98.23	V1SA9
fig|10239.48930.peg.144;Name	rast2_export	CDS	68746	69813	-	100.0	99.906	99.345	V1SA9
fig|10239.48930.peg.145;Name	rast2_export	CDS	69828	70424	-	100.0	99.832	97.487	V1SA9
fig|10239.48930.peg.146;Name	rast2_export	CDS	70424	72343	-	100.0	99.844	98.802	V1SA9
fig|10239.48930.peg.147;Name	rast2_export	CDS	72343	72720	-	100.0	91.27	97.884	V1SA9
fig|10239.48930.peg.148;Name	rast2_export	CDS	72720	73745	-	100.0	84.348	98.441	V1SA9
fig|10239.48930.peg.149;Name	rast2_export	CDS	73745	74164	-	100.0	90.145	0	V1SA9
fig|10239.48930.peg.150;Name	rast2_export	CDS	74243	75685	-	100.0	93.07	98.891	V1SA9
fig|10239.48930.peg.151;Name	phrogs	CDS	75678	77291	-	100.0	94.613	99.257	V1SA9
fig|10239.48930.peg.152;Name	rast2_export	CDS	77303	79051	-	100.0	100.0	98.856	V1SA9
fig|10239.48930.peg.153;Name	phantome	CDS	79141	80517	-	100.0	100.0	97.313	V1SA9
fig|10239.48930.peg.154;Name	rast2_export	CDS	80524	80898	-	100.0	100.0	98.4	V1SA9
fig|10239.48930.peg.155;Name	pvogs	CDS	80912	82075	-	100.0	99.828	98.969	V1SA9
fig|10239.48930.peg.156;Name	pvogs	CDS	82191	82889	-	100.0	99.852	96.898	V1SA9
fig|10239.48930.peg.157;Name	phrogs	CDS	82890	83048	-	100.0	100.0	94.34	V1SA9
fig|10239.48930.peg.158;Name	rast2_export	CDS	83097	86555	-	98.844	98.844	99.075	recombination V1SA9/V1SA15
fig|10239.48930.peg.159;Name	rast2_export	CDS	86576	87097	-	98.851	98.851	100.0	V1SA15
fig|10239.48930.peg.160;Name	phrogs	CDS	87208	90168	-	97.703	97.771	100.0	V1SA15
fig|10239.48930.peg.161;Name	rast2_export	CDS	90294	91340	-	98.949	98.949	100.0	V1SA15
fig|10239.48930.peg.162;Name	pvogs	CDS	91355	92059	-	99.433	98.298	100.0	V1SA15
fig|10239.48930.peg.163;Name	phrogs	CDS	92059	92583	-	99.238	99.238	100.0	V1SA15
fig|10239.48930.peg.164;Name	rast2_export	CDS	92583	93374	-	98.864	98.737	100.0	V1SA15
fig|10239.48930.peg.165;Name	rast2_export	CDS	93481	96027	-	99.097	95.171	100.0	V1SA15
fig|10239.48930.peg.166;Name	phalp	CDS	96027	96914	-	98.423	91.554	100.0	V1SA15
fig|10239.48930.peg.167;Name	rast2_export	CDS	96928	99354	-	100.0	93.245	98.764	V1SA9
fig|10239.48930.peg.168;Name	rast2_export	CDS	99433	103491	-	100.0	97.881	95.513	V1SA9
fig|10239.48930.peg.169;Name	rast2_export	CDS	103544	104080	-	100.0	95.539	97.393	V1SA9
fig|10239.48930.peg.170;Name	rast2_export	CDS	104124	104582	-	100.0	97.168	93.548	V1SA9
fig|10239.48930.peg.171;Name	rast2_export	CDS	104714	105025	-	100.0	97.115	0	V1SA9
fig|10239.48930.peg.172;Name	rast2_export	CDS	105093	105245	-	100.0	0	0	V1SA9
fig|10239.48930.peg.173;Name	phrogs	CDS	105261	105455	-	100.0	0	0	V1SA9
fig|10239.48930.peg.174;Name	rast2_export	CDS	105468	105920	-	100.0	0	90.066	V1SA9
fig|10239.48930.peg.175;Name	rast2_export	CDS	105963	106136	-	100.0	94.326	0	V1SA9
fig|10239.48930.peg.176;Name	rast2_export	CDS	106159	107088	-	100.0	0	81.393	V1SA9
fig|10239.48930.peg.177;Name	phrogs	CDS	107513	107917	-	100.0	98.997	99.365	V1SA9
fig|10239.48930.peg.178;Name	rast2_export	CDS	107990	109753	-	98.3	97.959	99.943	recombination V1SA9/V1SA15
fig|10239.48930.peg.179;Name	pvogs	CDS	109780	109995	-	99.074	99.537	100.0	V1SA15
fig|10239.48930.peg.180;Name	rast2_export	CDS	109997	110833	-	99.283	98.686	100.0	V1SA15
fig|10239.48930.peg.181;Name	rast2_export	CDS	110852	111472	-	98.229	98.551	100.0	V1SA15
fig|10239.48930.peg.182;Name	rast2_export	CDS	111472	112350	-	98.976	97.952	100.0	V1SA15
fig|10239.48930.peg.183;Name	rast2_export	CDS	112364	113272	-	95.6	96.04	100.0	V1SA15
fig|10239.48930.peg.184;Name	rast2_export	CDS	113285	113581	-	93.939	93.939	100.0	V1SA15
fig|10239.48930.peg.185;Name	rast2_export	CDS	113673	115064	-	98.779	98.707	100.0	V1SA15
fig|10239.48930.peg.186;Name	rast2_export	CDS	115180	116124	-	97.917	97.917	100.0	V1SA15
fig|10239.48930.peg.187;Name	phrogs	CDS	116143	116883	-	99.595	99.595	100.0	V1SA15
fig|10239.48930.peg.188;Name	phantome	CDS	117110	118801	-	99.054	98.877	100.0	V1SA15
fig|10239.48930.peg.189;Name	rast2_export	CDS	118805	119116	-	99.359	99.359	100.0	V1SA15
fig|10239.48930.peg.190;Name	pvogs	CDS	119195	119479	-	100.0	98.596	98.947	V1SA9
fig|10239.48930.peg.191;Name	phrogs	CDS	119621	120826	-	100.0	96.683	96.02	V1SA9
fig|10239.48930.peg.192;Name	rast2_export	CDS	120919	121398	-	100.0	97.5	96.875	V1SA9
fig|10239.48930.peg.193;Name	rast2_export	CDS	121395	121484	-	100.0			V1SA9
fig|10239.48930.peg.194;Name	phrogs	CDS	121555	122376	-	100.0	98.418	98.54	V1SA9
fig|10239.48930.peg.195;Name	rast2_export	CDS	122369	123829	-	100.0	98.7	98.631	V1SA9
fig|10239.48930.peg.196;Name	rast2_export	CDS	123896	124666	-	100.0	0	0	V1SA9
fig|10239.48930.peg.197;Name	rast2_export	CDS	124906	125256	-	100.0	99.422	98.837	V1SA9
fig|10239.48930.peg.198;Name	rast2_export	CDS	125271	125681	-	100.0	99.757	98.54	V1SA9
fig|10239.48930.peg.199;Name	rast2_export	CDS	125678	125956	-	100.0	100.0	98.208	V1SA9
fig|10239.48930.peg.200;Name	rast2_export	CDS	125934	126200	-	100.0	100.0	100.0	V1SA9
fig|10239.48930.peg.201;Name	rast2_export	CDS	126274	126366	+	100.0	100.0	100.0	V1SA9
fig|10239.48930.peg.202;Name	rast2_export	CDS	126461	126727	+	100.0	100.0	100.0	V1SA9
fig|10239.48930.peg.203;Name	rast2_export	CDS	126760	127086	+	100.0	91.131	98.165	V1SA9
fig|10239.48930.peg.204;Name	rast2_export	CDS	127099	127431	+	100.0	91.892	99.099	V1SA9
fig|10239.48930.peg.205;Name	rast2_export	CDS	127444	127653	+	100.0	99.522	97.608	V1SA9
fig|10239.48930.peg.206;Name	phrogs	CDS	128133	128351	+	100.0	99.543	99.087	V1SA9
fig|10239.48930.peg.207;Name	rast2_export	CDS	128400	128618	-	100.0	98.636	0	V1SA9
fig|10239.48930.peg.208;Name	rast2_export	CDS	128603	128710	-	100.0	100.0	98.148	V1SA9
fig|10239.48930.peg.209;Name	rast2_export	CDS	129006	129095	-	100.0	98.889	100.0	V1SA9
fig|10239.48930.peg.210;Name	rast2_export	CDS	129101	129223	+	100.0	100.0	98.374	V1SA9
fig|10239.48930.peg.211;Name	rast2_export	CDS	129392	129496	-	100.0	95.238	100.0	V1SA9
fig|10239.48930.rna.1;Name	rast2_export	tRNA	129504	129577	+	100.0	100.0	100.0	V1SA9
fig|10239.48930.rna.2;Name	rast2_export	tRNA	129584	129656	+	100.0	100.0	100.0	V1SA9
fig|10239.48930.rna.3;Name	rast2_export	tRNA	129663	129734	+	100.0	100.0	98.611	V1SA9
fig|10239.48930.peg.212;Name	rast2_export	CDS	129721	129831	-	100.0	100.0	93.805	V1SA9
fig|10239.48930.peg.213;Name	rast2_export	CDS	129894	130079	+	100.0	100.0	96.774	V1SA9
fig|10239.48930.peg.214;Name	rast2_export	CDS	130164	130667	+	99.802	99.802	98.611	V1SA9
fig|10239.48930.peg.215;Name	rast2_export	CDS	130667	132154	+	100.0	96.97	97.984	V1SA9
fig|10239.48930.peg.216;Name	phrogs	CDS	132268	132576	+	100.0	98.382	97.087	V1SA9
fig|10239.48930.peg.217;Name	rast2_export	CDS	132576	133370	+	100.0	95.849	95.975	V1SA9
fig|10239.48930.peg.218;Name	rast2_export	CDS	133569	134261	+	100.0	96.825	97.114	V1SA9
fig|10239.48930.peg.219;Name	rast2_export	CDS	134370	134597	+	100.0	95.154	97.357	V1SA9
fig|10239.48930.peg.220;Name	phrogs	CDS	134600	134830	+	100.0	95.671	96.104	V1SA9
fig|10239.48930.peg.221;Name	rast2_export	CDS	134820	135461	+	100.0	99.377	93.614	V1SA9
fig|10239.48930.peg.222;Name	rast2_export	CDS	135484	135675	+	100.0	100.0	96.875	V1SA9
fig|10239.48930.peg.223;Name	rast2_export	CDS	135665	136090	+	100.0	100.0	96.479	V1SA9
fig|10239.48930.peg.224;Name	phrogs	CDS	136106	136720	+	100.0	100.0	96.748	V1SA9
fig|10239.48930.peg.225;Name	rast2_export	CDS	136772	137512	+	100.0	100.0	97.706	V1SA9
fig|10239.48930.peg.226;Name	rast2_export	CDS	137581	137805	+	100.0	100.0	98.667	V1SA9
fig|10239.48930.peg.227;Name	pvogs	CDS	137809	138705	+	97.306	96.128	100.0	V1SA15
fig|10239.48930.peg.228;Name	rast2_export	CDS	138742	139302	+	100.0	0	0	V1SA9
fig|10239.48930.peg.229;Name	pvogs	CDS	139302	139901	+	100.0	89.32	87.129	V1SA9
fig|10239.48930.peg.230;Name	rast2_export	CDS	139894	140472	+	100.0	98.1	99.309	V1SA9
fig|10239.48930.peg.231;Name	pvogs	CDS	140479	140652	+	100.0	91.908	100.0	V1SA9
fig|10239.48930.peg.232;Name	rast2_export	CDS	140669	140932	+	94.697	96.591	100.0	V1SA15

## Sheet: Trained phage G2-G4-G5
gene	info	start	stop	strand	V1SA9_identity	V1SA12_identity	V1SA15_identity	type
fig|10239.48931.peg.1;Name	CDS	74	2125	+	95.312	95.361	99.708	V1SA15
fig|10239.48931.peg.2;Name	CDS	2125	2286	+	96.914	96.914	100.0	V1SA15
fig|10239.48931.peg.3;Name	CDS	2330	2518	+	94.709	94.709	100.0	V1SA15
fig|10239.48931.peg.4;Name	CDS	2518	2832	+	92.617	92.617	100.0	V1SA15
fig|10239.48931.peg.5;Name	CDS	2813	3433	+	0	0	100.0	V1SA15
fig|10239.48931.peg.6;Name	CDS	3567	3983	+	89.209	89.209	100.0	V1SA15
fig|10239.48931.peg.7;Name	CDS	3976	4302	+	91.104	90.798	100.0	V1SA15
fig|10239.48931.peg.8;Name	CDS	4364	4468	-	0	0	100.0	V1SA15
fig|10239.48931.peg.9;Name	CDS	4457	5575	+	94.102	94.013	98.213	recombination V1SA15/V1SA19
fig|10239.48931.peg.10;Name	CDS	5588	6433	+	100.0	100.0	93.802	V1SA9
fig|10239.48931.peg.11;Name	CDS	6433	6720	+	100.0	100.0	0	V1SA9
fig|10239.48931.peg.12;Name	CDS	6723	6887	+	100.0	99.394	0	V1SA9
fig|10239.48931.peg.13;Name	CDS	6890	7420	+	100.0	100.0	80.337	V1SA9
fig|10239.48931.peg.14;Name	CDS	7420	7962	+	100.0	99.816	92.081	V1SA9
fig|10239.48931.peg.15;Name	CDS	8012	8494	+	90.722	90.928	96.894	recombination V1SA9/V1SA15
fig|10239.48931.peg.16;Name	CDS	8535	8708	+	99.315	99.315	100.0	V1SA15
fig|10239.48931.peg.17;Name	CDS	8674	8796	+	0	0	100.0	V1SA15
fig|10239.48931.peg.18;Name	CDS	8823	8975	+	0	0	100.0	V1SA15
fig|10239.48931.peg.19;Name	CDS	8992	10014	+	0	0	100.0	V1SA15
fig|10239.48931.peg.20;Name	CDS	10069	10308	+	79.184	79.184	100.0	V1SA15
fig|10239.48931.peg.21;Name	CDS	10320	10415	+	0	0	100.0	V1SA15
fig|10239.48931.peg.22;Name	CDS	10445	11179	+	0	0	100.0	V1SA15
fig|10239.48931.peg.23;Name	CDS	11396	11485	-	0	0	100.0	V1SA15
fig|10239.48931.peg.24;Name	CDS	11455	11661	-	91.176	91.176	99.517	V1SA15
fig|10239.48931.peg.25;Name	CDS	11863	12246	+	0	0	100.0	V1SA15
fig|10239.48931.peg.26;Name	CDS	12338	13051	+	0	0	100.0	V1SA15
fig|10239.48931.peg.27;Name	CDS	13048	13446	+	0	0	100.0	V1SA15
fig|10239.48931.peg.28;Name	CDS	13483	13953	+	93.521	93.521	100.0	V1SA15
fig|10239.48931.peg.29;Name	CDS	13968	14108	+	0	0	100.0	V1SA15
fig|10239.48931.peg.30;Name	CDS	14108	14359	+	92.857	92.857	100.0	V1SA15
fig|10239.48931.peg.31;Name	CDS	14359	14610	+	0	0	100.0	V1SA15
fig|10239.48931.peg.32;Name	CDS	14603	15082	+	92.632	92.632	100.0	V1SA15
fig|10239.48931.peg.33;Name	CDS	15088	15258	+	0	0	100.0	V1SA15
fig|10239.48931.peg.34;Name	CDS	15259	15453	+	0	0	100.0	V1SA15
fig|10239.48931.peg.35;Name	CDS	15454	15690	+	92.07	86.344	100.0	V1SA15
fig|10239.48931.peg.36;Name	CDS	15732	16739	+	0	0	100.0	V1SA15
fig|10239.48931.peg.37;Name	CDS	16757	17083	+	0	0	100.0	V1SA15
fig|10239.48931.peg.38;Name	CDS	17083	17214	+	0	0	100.0	V1SA15
fig|10239.48931.peg.39;Name	CDS	17278	17427	-	88.235	95.402	100.0	V1SA15
fig|10239.48931.peg.40;Name	CDS	17510	17731	-	84.305	89.252	100.0	V1SA15
fig|10239.48931.peg.41;Name	CDS	17817	18086	-	86.617	89.338	100.0	V1SA15
fig|10239.48931.peg.42;Name	CDS	18164	18637	-	0	76.211	100.0	V1SA15
fig|10239.48931.peg.43;Name	CDS	18727	18966	-	0	0	100.0	V1SA15
fig|10239.48931.peg.44;Name	CDS	19047	19145	-	0	0	100.0	V1SA15
fig|10239.48931.peg.45;Name	CDS	19226	19516	-	98.718	91.667	100.0	V1SA15
fig|10239.48931.peg.46;Name	CDS	19710	20363	+	0	0	100.0	V1SA15
fig|10239.48931.peg.47;Name	CDS	20622	21014	-	0	0	100.0	V1SA15
fig|10239.48931.peg.48;Name	CDS	21078	21359	-	0	0	100.0	V1SA15
fig|10239.48931.peg.49;Name	CDS	21425	21583	-	98.113	94.34	100.0	V1SA15
fig|10239.48931.peg.50;Name	CDS	21708	21905	+	96.721	96.721	100.0	V1SA15
fig|10239.48931.peg.51;Name	CDS	21979	22170	-	100.0	100.0	0	V1SA9
fig|10239.48931.peg.52;Name	CDS	22245	22529	-	100.0	99.649	0	V1SA9
fig|10239.48931.peg.53;Name	CDS	22519	22713	+	100.0	99.487	93.182	V1SA9
fig|10239.48931.peg.54;Name	CDS	22735	23043	-	100.0	95.146	85.417	V1SA9
fig|10239.48931.peg.55;Name	CDS	23332	23442	-	100.0	98.864	0	V1SA9
fig|10239.48931.peg.56;Name	CDS	23355	23693	+	100.0	99.41	0	V1SA9
fig|10239.48931.peg.57;Name	CDS	23930	24274	-	100.0	0	94.493	V1SA9
fig|10239.48931.peg.58;Name	CDS	24271	24519	-	100.0	0	97.674	V1SA9
fig|10239.48931.peg.59;Name	CDS	24576	24821	-	100.0	0	84.375	V1SA9
fig|10239.48931.peg.60;Name	CDS	24834	25082	-	100.0	0	89.431	V1SA9
fig|10239.48931.peg.61;Name	CDS	25086	25382	-	100.0	84.926	0	V1SA9
fig|10239.48931.peg.62;Name	CDS	25382	25669	-	100.0	0	0	V1SA9
fig|10239.48931.peg.63;Name	CDS	25669	25959	-	100.0	0	0	V1SA9
fig|10239.48931.peg.64;Name	CDS	26069	26254	-	100.0	0	0	V1SA9
fig|10239.48931.peg.65;Name	CDS	26251	26544	-	100.0	99.32	0	V1SA9
fig|10239.48931.peg.66;Name	CDS	26558	26746	-	100.0	99.471	0	V1SA9
fig|10239.48931.peg.67;Name	CDS	27307	28263	-	100.0	0	0	V1SA9
fig|10239.48931.peg.68;Name	CDS	28409	28762	-	100.0	84.034	89.459	V1SA9
fig|10239.48931.peg.69;Name	CDS	28782	29027	-	100.0	86.122	0	V1SA9
fig|10239.48931.peg.70;Name	CDS	29106	31496	-	100.0	90.388	0	V1SA9
fig|10239.48931.peg.71;Name	CDS	31514	32422	-	100.0	85.871	0	V1SA9
fig|10239.48931.peg.72;Name	CDS	32419	32712	-	100.0	0	0	V1SA9
fig|10239.48931.peg.73;Name	CDS	32805	33095	-	100.0	0	0	V1SA9
fig|10239.48931.peg.74;Name	CDS	33096	33296	-	100.0	0	0	V1SA9
fig|10239.48931.peg.75;Name	CDS	33309	33533	-	100.0	0	0	V1SA9
fig|10239.48931.peg.76;Name	CDS	33549	33707	-	100.0	0	0	V1SA9
fig|10239.48931.peg.77;Name	CDS	33785	34090	-	100.0	0	0	V1SA9
fig|10239.48931.peg.78;Name	CDS	34093	34356	-	100.0	85.606	93.182	V1SA9
fig|10239.48931.peg.79;Name	CDS	34371	34550	-	100.0	90.556	0	V1SA9
fig|10239.48931.peg.80;Name	CDS	34596	34907	-	100.0	0	91.667	V1SA9
fig|10239.48931.peg.81;Name	CDS	34888	35415	-	100.0	89.015	92.803	V1SA9
fig|10239.48931.peg.82;Name	CDS	35412	35648	-	100.0	0	0	V1SA9
fig|10239.48931.peg.83;Name	CDS	35653	36057	-	100.0	93.086	85.625	V1SA9
fig|10239.48931.peg.84;Name	CDS	36057	36362	-	100.0	0	0	V1SA9
fig|10239.48931.peg.85;Name	CDS	36440	36706	-	100.0	86.404	85.5	V1SA9
fig|10239.48931.peg.86;Name	CDS	36699	36812	-	100.0	96.396	0	V1SA9
fig|10239.48931.peg.87;Name	CDS	36823	37110	-	100.0	93.403	89.931	V1SA9
fig|10239.48931.peg.88;Name	CDS	37112	37522	-	100.0	0	73.621	V1SA9
fig|10239.48931.peg.89;Name	CDS	37603	37785	+	100.0	0	0	V1SA9
fig|10239.48931.peg.90;Name	CDS	37860	38111	-	100.0	90.083	98.347	V1SA9
fig|10239.48931.peg.91;Name	CDS	38126	38431	-	100.0	93.137	93.464	V1SA9
fig|10239.48931.peg.92;Name	CDS	38501	38773	-	100.0	90.842	90.476	V1SA9
fig|10239.48931.peg.93;Name	CDS	38779	39126	-	100.0	93.391	93.391	V1SA9
fig|10239.48931.peg.94;Name	CDS	39139	39507	-	100.0	85.326	86.141	V1SA9
fig|10239.48931.peg.95;Name	CDS	39520	39702	-	100.0	93.989	93.989	V1SA9
fig|10239.48931.peg.96;Name	CDS	39750	40046	-	100.0	88.926	88.926	V1SA9
fig|10239.48931.peg.97;Name	CDS	40039	40215	-	100.0	88.764	88.764	V1SA9
fig|10239.48931.peg.98;Name	CDS	40227	40475	-	100.0	92.181	92.181	V1SA9
fig|10239.48931.peg.99;Name	CDS	40491	41135	-	100.0	99.69	77.489	V1SA9
fig|10239.48931.peg.100;Name	CDS	41217	41450	-	100.0	100.0	94.017	V1SA9
fig|10239.48931.peg.101;Name	CDS	41443	41691	-	100.0	100.0	89.96	V1SA9
fig|10239.48931.peg.102;Name	CDS	41684	41860	-	100.0	100.0	94.915	V1SA9
fig|10239.48931.peg.103;Name	CDS	41896	42453	-	100.0	99.283	90.214	V1SA9
fig|10239.48931.peg.104;Name	CDS	42458	42700	-	100.0	99.588	88.889	V1SA9
fig|10239.48931.peg.105;Name	CDS	42847	43245	-	100.0	100.0	96.742	V1SA9
fig|10239.48931.peg.106;Name	CDS	43308	44012	-	100.0	91.36	91.36	V1SA9
fig|10239.48931.peg.107;Name	CDS	44029	44472	-	100.0	96.396	96.396	V1SA9
fig|10239.48931.peg.108;Name	CDS	44537	44995	-	100.0	98.035	98.035	V1SA9
fig|10239.48931.peg.109;Name	CDS	45013	45744	-	100.0	98.224	97.814	V1SA9
fig|10239.48931.peg.110;Name	CDS	46116	46979	-	100.0	97.335	98.495	V1SA9
fig|10239.48931.peg.111;Name	CDS	46979	47425	-	100.0	100.0	98.881	V1SA9
fig|10239.48931.peg.112;Name	CDS	47403	48170	-	100.0	100.0	97.526	V1SA9
fig|10239.48931.peg.113;Name	CDS	48163	48699	-	100.0	100.0	98.324	V1SA9
fig|10239.48931.peg.114;Name	CDS	48763	49074	-	100.0	100.0	98.397	V1SA9
fig|10239.48931.peg.115;Name	CDS	49061	49429	-	100.0	100.0	98.103	V1SA9
fig|10239.48931.peg.116;Name	CDS	49443	50693	-	100.0	100.0	98.161	V1SA9
fig|10239.48931.peg.117;Name	CDS	50686	51441	-	100.0	99.339	98.016	V1SA9
fig|10239.48931.peg.118;Name	CDS	51445	51705	-	100.0	100.0	99.617	V1SA9
fig|10239.48931.peg.119;Name	CDS	51800	52027	-	100.0	98.246	98.684	V1SA9
fig|10239.48931.peg.120;Name	CDS	52042	52563	-	100.0	100.0	99.425	V1SA9
fig|10239.48931.peg.121;Name	CDS	52578	53210	-	100.0	99.842	98.894	V1SA9
fig|10239.48931.peg.122;Name	CDS	53257	53349	-	100.0	100.0	100.0	V1SA9
fig|10239.48931.peg.123;Name	CDS	53337	53999	-	100.0	100.0	99.698	V1SA9
fig|10239.48931.peg.124;Name	CDS	53986	54339	-	100.0	100.0	99.153	V1SA9
fig|10239.48931.peg.125;Name	CDS	54343	55599	-	100.0	99.92	98.568	V1SA9
fig|10239.48931.peg.126;Name	CDS	55659	56930	-	100.0	98.428	97.877	V1SA9
fig|10239.48931.peg.127;Name	CDS	57021	57503	-	100.0	95.859	97.101	V1SA9
fig|10239.48931.peg.128;Name	CDS	57520	57762	-	100.0	97.942	97.119	V1SA9
fig|10239.48931.peg.129;Name	CDS	57833	60163	-	100.0	98.413	97.64	V1SA9
fig|10239.48931.peg.130;Name	CDS	60299	60769	-	100.0	0	0	V1SA9
fig|10239.48931.peg.131;Name	CDS	60803	60955	+	100.0	0	0	V1SA9
fig|10239.48931.peg.132;Name	CDS	60977	61849	-	100.0	99.77	98.048	V1SA9
fig|10239.48931.peg.133;Name	CDS	61925	62230	-	100.0	100.0	98.039	V1SA9
fig|10239.48931.peg.134;Name	CDS	62240	62836	-	100.0	99.665	99.33	V1SA9
fig|10239.48931.peg.135;Name	CDS	62824	62931	-	100.0	100.0	98.148	V1SA9
fig|10239.48931.peg.136;Name	CDS	63044	63364	-	100.0	100.0	99.688	V1SA9
fig|10239.48931.peg.137;Name	CDS	63348	63677	-	100.0	99.697	99.091	V1SA9
fig|10239.48931.peg.138;Name	CDS	63695	64744	-	100.0	100.0	97.048	V1SA9
fig|10239.48931.peg.139;Name	CDS	64758	66872	-	100.0	99.858	98.014	V1SA9
fig|10239.48931.peg.140;Name	CDS	66887	67306	-	100.0	100.0	99.524	V1SA9
fig|10239.48931.peg.141;Name	CDS	67296	67904	-	100.0	100.0	99.179	V1SA9
fig|10239.48931.peg.142;Name	CDS	67891	68343	-	100.0	100.0	98.675	V1SA9
fig|10239.48931.peg.143;Name	CDS	68343	68681	-	100.0	100.0	98.23	V1SA9
fig|10239.48931.peg.144;Name	CDS	68746	69759	-	100.0	99.9	99.402	V1SA9
fig|10239.48931.peg.145;Name	CDS	69883	70479	-	100.0	99.832	97.487	V1SA9
fig|10239.48931.peg.146;Name	CDS	70479	72398	-	100.0	99.844	98.802	V1SA9
fig|10239.48931.peg.147;Name	CDS	72398	72775	-	100.0	91.27	97.884	V1SA9
fig|10239.48931.peg.148;Name	CDS	72775	73800	-	100.0	84.348	98.441	V1SA9
fig|10239.48931.peg.149;Name	CDS	73800	74219	-	100.0	90.145	0	V1SA9
fig|10239.48931.peg.150;Name	CDS	74298	75740	-	100.0	93.07	98.891	V1SA9
fig|10239.48931.peg.151;Name	CDS	75733	77346	-	100.0	94.613	99.257	V1SA9
fig|10239.48931.peg.152;Name	CDS	77358	79106	-	100.0	100.0	98.856	V1SA9
fig|10239.48931.peg.153;Name	CDS	79196	80572	-	100.0	100.0	97.313	V1SA9
fig|10239.48931.peg.154;Name	CDS	80579	80953	-	100.0	100.0	98.4	V1SA9
fig|10239.48931.peg.155;Name	CDS	80967	82889	-	100.0	99.844	98.284	V1SA9
fig|10239.48931.peg.156;Name	CDS	82890	83048	-	100.0	100.0	94.34	V1SA9
fig|10239.48931.peg.157;Name	CDS	83097	86555	-	98.844	98.844	99.075	recombination V1SA9/V1SA15
fig|10239.48931.peg.158;Name	CDS	86576	87097	-	98.851	98.851	100.0	V1SA15
fig|10239.48931.peg.159;Name	CDS	87208	90168	-	97.94	98.007	99.764	recombination V1SA15/V1SA19
fig|10239.48931.peg.160;Name	CDS	90294	91340	-	98.949	98.949	100.0	V1SA15
fig|10239.48931.peg.161;Name	CDS	91355	92059	-	99.433	98.298	100.0	V1SA15
fig|10239.48931.peg.162;Name	CDS	92059	92583	-	99.238	99.238	100.0	V1SA15
fig|10239.48931.peg.163;Name	CDS	92583	93374	-	98.864	98.737	100.0	V1SA15
fig|10239.48931.peg.164;Name	CDS	93481	96027	-	99.097	95.171	100.0	V1SA15
fig|10239.48931.peg.165;Name	CDS	96027	96914	-	98.423	91.554	100.0	V1SA15
fig|10239.48931.peg.166;Name	CDS	96928	99354	-	98.764	93.245	100.0	V1SA15
fig|10239.48931.peg.167;Name	CDS	99433	103491	-	95.685	94.728	99.827	V1SA15
fig|10239.48931.peg.168;Name	CDS	103544	104080	-	97.393	95.167	100.0	V1SA15
fig|10239.48931.peg.169;Name	CDS	104124	104588	-	93.548	92.903	100.0	V1SA15
fig|10239.48931.peg.170;Name	CDS	104720	105031	-	0	0	100.0	V1SA15
fig|10239.48931.peg.171;Name	CDS	105100	105294	-	0	83.505	100.0	V1SA15
fig|10239.48931.peg.172;Name	CDS	105294	105536	-	0	0	100.0	V1SA15
fig|10239.48931.peg.173;Name	CDS	105549	106001	-	90.066	0	100.0	V1SA15
fig|10239.48931.peg.174;Name	CDS	106044	106154	-	92.727	93.636	100.0	V1SA15
fig|10239.48931.peg.175;Name	CDS	106171	106329	-	0	0	100.0	V1SA15
fig|10239.48931.peg.176;Name	CDS	106384	107316	-	81.393	0	100.0	V1SA15
fig|10239.48931.peg.177;Name	CDS	107781	107894	+	0	0	100.0	V1SA15
fig|10239.48931.peg.178;Name	CDS	107961	108065	+	0	0	100.0	V1SA15
fig|10239.48931.peg.179;Name	CDS	108133	108477	-	99.365	99.678	100.0	V1SA15
fig|10239.48931.peg.180;Name	CDS	108550	110313	-	98.3	97.959	99.943	V1SA15
fig|10239.48931.peg.181;Name	CDS	110340	110555	-	99.074	99.537	100.0	V1SA15
fig|10239.48931.peg.182;Name	CDS	110557	111393	-	99.283	98.686	100.0	V1SA15
fig|10239.48931.peg.183;Name	CDS	111412	112032	-	98.229	98.551	100.0	V1SA15
fig|10239.48931.peg.184;Name	CDS	112032	112910	-	98.976	97.952	100.0	V1SA15
fig|10239.48931.peg.185;Name	CDS	112924	113832	-	95.6	96.04	100.0	V1SA15
fig|10239.48931.peg.186;Name	CDS	113845	114141	-	93.939	93.939	100.0	V1SA15
fig|10239.48931.peg.187;Name	CDS	114233	115624	-	98.779	98.707	100.0	V1SA15
fig|10239.48931.peg.188;Name	CDS	115740	116684	-	97.917	97.917	100.0	V1SA15
fig|10239.48931.peg.189;Name	CDS	116703	117443	-	99.595	99.595	100.0	V1SA15
fig|10239.48931.peg.190;Name	CDS	117670	119361	-	99.054	98.877	100.0	V1SA15
fig|10239.48931.peg.191;Name	CDS	119365	119676	-	99.359	99.359	100.0	V1SA15
fig|10239.48931.peg.192;Name	CDS	119755	120039	-	100.0	98.596	98.947	V1SA9
fig|10239.48931.peg.193;Name	CDS	120181	121386	-	100.0	96.683	96.02	V1SA9
fig|10239.48931.peg.194;Name	CDS	121479	121958	-	100.0	97.5	96.875	V1SA9
fig|10239.48931.peg.195;Name	CDS	121955	122044	-	100.0			V1SA9
fig|10239.48931.peg.196;Name	CDS	122115	122936	-	100.0	98.418	98.54	V1SA9
fig|10239.48931.peg.197;Name	CDS	122929	124389	-	100.0	98.7	98.631	V1SA9
fig|10239.48931.peg.198;Name	CDS	124456	125226	-	100.0	0	0	V1SA9
fig|10239.48931.peg.199;Name	CDS	125466	125816	-	100.0	99.422	98.837	V1SA9
fig|10239.48931.peg.200;Name	CDS	125831	126241	-	100.0	99.757	98.54	V1SA9
fig|10239.48931.peg.201;Name	CDS	126238	126516	-	100.0	100.0	98.208	V1SA9
fig|10239.48931.peg.202;Name	CDS	126494	126760	-	100.0	100.0	100.0	V1SA9
fig|10239.48931.peg.203;Name	CDS	126834	126926	+	100.0	100.0	100.0	V1SA9
fig|10239.48931.peg.204;Name	CDS	127021	127287	+	100.0	100.0	100.0	V1SA9
fig|10239.48931.peg.205;Name	CDS	127320	127646	+	100.0	91.131	98.165	V1SA9
fig|10239.48931.peg.206;Name	CDS	127659	127991	+	100.0	91.892	99.099	V1SA9
fig|10239.48931.peg.207;Name	CDS	128004	128213	+	100.0	99.522	97.608	V1SA9
fig|10239.48931.peg.208;Name	CDS	128693	128911	+	100.0	99.543	99.087	V1SA9
fig|10239.48931.peg.209;Name	CDS	128960	129178	-	100.0	98.636	0	V1SA9
fig|10239.48931.peg.210;Name	CDS	129163	129270	-	100.0	100.0	98.148	V1SA9
fig|10239.48931.peg.211;Name	CDS	129566	129655	-	100.0	98.889	100.0	V1SA9
fig|10239.48931.peg.212;Name	CDS	129661	129783	+	100.0	100.0	98.374	V1SA9
fig|10239.48931.peg.213;Name	CDS	129952	130056	-	100.0	95.238	100.0	V1SA9
fig|10239.48931.rna.1;Name	tRNA	130064	130137	+	100.0	100.0	100.0	V1SA9
fig|10239.48931.rna.2;Name	tRNA	130144	130216	+	100.0	100.0	100.0	V1SA9
fig|10239.48931.rna.3;Name	tRNA	130223	130294	+	100.0	100.0	98.611	V1SA9
fig|10239.48931.peg.214;Name	CDS	130281	130391	-	100.0	100.0	93.805	V1SA9
fig|10239.48931.peg.215;Name	CDS	130454	130639	+	100.0	100.0	96.774	V1SA9
fig|10239.48931.peg.216;Name	CDS	130724	131227	+	99.802	99.802	98.611	V1SA9
fig|10239.48931.peg.217;Name	CDS	131227	132714	+	100.0	96.97	97.984	V1SA9
fig|10239.48931.peg.218;Name	CDS	132828	133136	+	100.0	98.382	97.087	V1SA9
fig|10239.48931.peg.219;Name	CDS	133136	133930	+	100.0	95.849	95.975	V1SA9
fig|10239.48931.peg.220;Name	CDS	134129	134821	+	100.0	96.825	97.114	V1SA9
fig|10239.48931.peg.221;Name	CDS	134930	135157	+	100.0	95.154	97.357	V1SA9
fig|10239.48931.peg.222;Name	CDS	135160	135390	+	100.0	95.671	96.104	V1SA9
fig|10239.48931.peg.223;Name	CDS	135380	136021	+	100.0	99.377	93.614	V1SA9
fig|10239.48931.peg.224;Name	CDS	136044	136235	+	100.0	100.0	96.875	V1SA9
fig|10239.48931.peg.225;Name	CDS	136225	136650	+	100.0	100.0	96.479	V1SA9
fig|10239.48931.peg.226;Name	CDS	136666	137280	+	100.0	100.0	96.748	V1SA9
fig|10239.48931.peg.227;Name	CDS	137332	138072	+	100.0	100.0	97.706	V1SA9
fig|10239.48931.peg.228;Name	CDS	138141	138365	+	100.0	100.0	98.667	V1SA9
fig|10239.48931.peg.229;Name	CDS	138369	139265	+	97.306	96.128	100.0	V1SA15
fig|10239.48931.peg.230;Name	CDS	139302	139862	+	100.0	0	0	V1SA9
fig|10239.48931.peg.231;Name	CDS	139862	140461	+	100.0	89.32	87.129	V1SA9
fig|10239.48931.peg.232;Name	CDS	140454	141032	+	100.0	98.1	99.309	V1SA9
fig|10239.48931.peg.233;Name	CDS	141039	141212	+	100.0	91.908	100.0	V1SA9
fig|10239.48931.peg.234;Name	CDS	141229	141492	+	94.697	96.591	100.0	V1SA15
